# Supplementary material for: Rapid Dereplication of Trunk Bark Constituents of Croton sylvaticus and Molecular Docking of Terpenoids from Three Congolese Croton Species
Source: Int J Mol Sci. 2025 May 1;26(9):4305. doi: 10.3390/ijms26094305 (PMC12072447; doi:10.3390/ijms26094305)
Supplement: Supplementary file 1 [file ijms-26-04305-s001.zip]

Archive with 2 entries (2 files):
- SM-1-Supplementary Material-1 proofreading .pdf
- SM-2-Supplementary Material-1 proofreading .xlsx
