# Supplementary material for: Rapid Dereplication of Trunk Bark Constituents of Croton sylvaticus and Molecular Docking of Terpenoids from Three Congolese Croton Species
Source: Int J Mol Sci. 2025 May 1;26(9):4305. doi: 10.3390/ijms26094305 (PMC12072447; doi:10.3390/ijms26094305)
Supplement: Supplementary file 1 [file ijms-26-04305-s001.zip › SM-2-Supplementary Material-1 proofreading .xlsx]

## Sheet: Score = 1.0
Position	Score	ID	LTS	MW	SMILES	NP Pathway	NP Superclass	NP Class	Matched Spectrum Shifts	SDF Shifts
1	1	2012	LTS0147404	116.2	CCCCCC(C)O	Fatty acids	Fatty acyls	Fatty alcohols	14.10, 23.70, 68.09	14.00, 23.70, 67.70
2	1	5785	LTS0236165	154.25	CC(C)C12CCC(C)(O)C1C2	Terpenoids	Monoterpenoids	Menthane monoterpenoids	19.86, 19.92, 23.70, 26.32, 33.07	19.90, 19.90, 23.50, 26.30, 32.80
3	1	284	LTS0042208	89.09	C[C@H](N)C(=O)O	Amino acids and Peptides	Small peptides	Aminoacids	17.94, 51.84	17.90, 52.20
4	1	2905	LTS0272178	89.09	C[C@@H](N)C(=O)O	Amino acids and Peptides	Small peptides	Aminoacids	17.94, 51.84	17.90, 52.20
5	1	5274	LTS0008905	166.17	O=C(O)[C@@H](O)Cc1ccccc1	Shikimates and Phenylpropanoids	nan	nan	70.91, 125.83, 127.88, 127.99, 129.31, 129.46	71.00, 125.80, 127.80, 127.80, 129.30, 129.30
6	1	1539	LTS0117550	136.23	C=C1CCC2CC1C2(C)C	Terpenoids	Monoterpenoids	Pinane monoterpenoids	23.85, 24.03, 40.54, 51.84	23.90, 23.90, 40.40, 51.70
7	1	2710	LTS0108757	136.23	C=C1CC[C@H]2C[C@@H]1C2(C)C	Terpenoids	Monoterpenoids	Pinane monoterpenoids	23.85, 24.03, 40.54, 51.84	23.90, 23.90, 40.40, 51.70
8	1	1672	LTS0132416	136.23	CC1=CCC2CC1C2(C)C	Terpenoids|Terpenoids	Monoterpenoids|Meroterpenoids	Pinane monoterpenoids|Pinane monoterpenoids	22.16, 23.85, 24.03, 40.67, 46.96, 116.04	22.40, 23.90, 23.90, 41.00, 47.30, 116.20
9	1	3923	LTS0211102	136.23	CC1=CC[C@@H]2C[C@H]1C2(C)C	Terpenoids|Terpenoids	Monoterpenoids|Meroterpenoids	Pinane monoterpenoids|Pinane monoterpenoids	22.16, 23.85, 24.03, 40.67, 46.96, 116.04	22.40, 23.90, 23.90, 41.00, 47.30, 116.20
10	1	327	LTS0108782	149.21	CSCC[C@@H](N)C(=O)O	Amino acids and Peptides	Small peptides	Aminoacids	15.49, 55.58	15.40, 55.50
11	1	5374	LTS0016235	111.15	NCCc1cnc[nH]1	Alkaloids	Histidine alkaloids	Imidazole alkaloids	117.90, 136.10	117.60, 136.20
12	1	3909	LTS0093444	132.16	NCCC[C@H](N)C(=O)O	Amino acids and Peptides	Small peptides	Aminoacids	55.58	55.50
13	1	2904	LTS0175088	166.17	O=C(O)C(O)Cc1ccccc1	Shikimates and Phenylpropanoids	nan	nan	70.91, 126.88, 127.88, 127.99, 129.31, 129.46	71.00, 126.60, 127.80, 127.80, 129.30, 129.30
14	1	3454	LTS0038303	240.47	CCCCCCCCCCCCCCCCC	Fatty acids	Fatty acyls	Hydrocarbons	14.05, 14.10	14.00, 14.00
15	1	5941	LTS0113423	131.17	CC(C)C[C@H](N)C(=O)O	Amino acids and Peptides|Amino acids and Peptides	Small peptides|Small peptides	Amino fatty acids|Aminoacids	22.16, 22.98, 25.68, 54.43	22.40, 22.40, 25.40, 54.50
16	1	3946	LTS0234436	204.35	C[C@@H]1CCC=C2CC[C@@H]3[C@@H](C3(C)C)[C@]21C	Terpenoids	Sesquiterpenoids	Aristolane sesquiterpenoids	16.01, 21.82, 22.16, 22.98, 26.32, 38.45, 39.27, 122.23	16.10, 22.00, 22.00, 23.20, 26.30, 38.40, 39.50, 122.10
17	1	3232	LTS0216936	202.34	CC(C)=CCC[C@@H](C)c1ccc(C)cc1	Terpenoids	Sesquiterpenoids	Bisabolane sesquiterpenoids	17.70, 20.91, 21.68, 25.68, 39.27, 124.28, 126.21, 126.88, 129.31, 129.46	17.70, 20.90, 21.60, 25.80, 39.40, 124.40, 126.50, 126.50, 129.20, 129.20
18	1	5896	LTS0110395	204.35	C=C(C)[C@@H]1CCC2=CCC[C@@H](C)[C@]2(C)C1	Terpenoids	Sesquiterpenoids	Eremophilane sesquiterpenoids	17.22, 21.34, 22.16, 38.86, 40.54, 122.23	17.30, 21.30, 22.10, 38.70, 40.20, 122.10
19	1	2554	LTS0157173	136.23	CC1=CCC(C(C)C)C=C1	Terpenoids	Monoterpenoids	Monocyclic monoterpenoids	19.41, 19.48, 21.82, 31.01, 36.23, 126.88, 131.85, 132.19	19.40, 19.40, 21.90, 31.40, 36.20, 126.70, 131.70, 132.20
20	1	4766	LTS0268882	282.55	CCCCCCCCCCCCCCCCCCCC	Fatty acids	Fatty acyls	Hydrocarbons	14.05, 14.10	14.00, 14.00
21	1	2438	LTS0231703	117.15	CC(C)[C@H](N)C(=O)O	Amino acids and Peptides|Amino acids and Peptides	Small peptides|Fatty Acids and Conjugates	Amino fatty acids|Amino fatty acids	17.78, 17.94, 30.63, 61.22	17.90, 17.90, 30.20, 61.60
22	1	18	LTS0118968	180.24	CCC=C/C=C/C=C/CC(=O)OC	Fatty acids|Fatty acids	Fatty Acids and Conjugates|Fatty Acids and Conjugates	|Unsaturated fatty acids	13.32, 51.84, 129.46, 129.70, 133.66, 134.05, 134.09, 136.60	13.40, 51.60, 129.60, 129.70, 133.20, 134.10, 134.10, 136.50
23	1	986	LTS0168847	180.24	CCC=CC=CC=CCC(=O)OC	Fatty acids|Fatty acids	Fatty Acids and Conjugates|Fatty Acids and Conjugates	|Unsaturated fatty acids	13.32, 51.84, 129.46, 129.70, 133.66, 134.05, 134.09, 136.60	13.40, 51.60, 129.60, 129.70, 133.20, 134.10, 134.10, 136.50
24	1	2343	LTS0153835	204.35	CC(C)=CCC[C@@]1(C)[C@H]2CC=C(C)[C@@H]1C2	Terpenoids	Sesquiterpenoids	Bergamotane sesquiterpenoids	19.27, 22.16, 23.70, 24.03, 39.27, 51.84, 116.04, 125.83	19.20, 22.40, 23.50, 24.10, 39.20, 51.70, 116.20, 125.10
25	1	3896	LTS0224133	136.23	C=C1CCC2(C(C)C)CC12	Terpenoids	Monoterpenoids	Thujane monoterpenoids	19.86, 19.92, 33.07, 33.10	19.90, 19.90, 32.80, 33.10
26	1	3720	LTS0265986	154.25	CC(C)C12CC[C@](C)(O)[C@@H]1C2	Terpenoids	Monoterpenoids	Menthane monoterpenoids	19.86, 19.92, 25.68, 26.32, 33.07	19.90, 19.90, 26.00, 26.30, 32.80
27	1	1666	LTS0106881	136.23	CC1=CCC2C(C1)C2(C)C	Terpenoids	Monoterpenoids	Carane monoterpenoids	17.70, 19.48, 21.19, 21.27, 23.70, 120.39	17.60, 19.40, 21.20, 21.20, 23.60, 119.60
28	1	1410	LTS0040030	204.35	CC(C)C1CCC2(C)C3CC4C(C13)C42C	Terpenoids	Sesquiterpenoids	Sativane sesquiterpenoids	19.09, 19.27, 19.61, 20.15, 24.03, 25.68, 30.63, 36.09, 46.96, 53.21	19.00, 19.00, 19.60, 20.20, 24.00, 25.30, 29.70, 36.10, 46.80, 53.10
29	1	4742	LTS0190074	202.34	CC(C)=CCCC(C)c1ccc(C)cc1	Terpenoids	Sesquiterpenoids	Bisabolane sesquiterpenoids	19.09, 21.00, 21.68, 23.85, 39.27, 124.28, 126.21, 126.88, 129.31, 129.46	18.60, 21.00, 21.60, 23.80, 39.40, 124.40, 126.50, 126.50, 129.20, 129.20
30	1	675	LTS0124668	136.23	C=C1C=CC(C(C)C)CC1	Terpenoids	Monoterpenoids	Monocyclic monoterpenoids	19.41, 19.48, 31.01, 43.23, 131.85, 132.19	19.40, 19.40, 31.40, 42.30, 131.70, 132.20
31	1	3638	LTS0220361	194.18	CO[C@H]1[C@@H](O)[C@@H](O)[C@@H](O)[C@@H](O)[C@H]1O	Carbohydrates	Polyols	Cyclitols	57.95, 69.61, 69.75, 70.28, 70.91, 72.25, 79.24	58.10, 69.20, 69.20, 71.20, 71.20, 72.40, 78.90
32	1	1346	LTS0185398	180.24	CC/C=C\C=C\C=C\CC(=O)OC	Fatty acids|Fatty acids	Fatty Acids and Conjugates|Fatty Acids and Conjugates	|Unsaturated fatty acids	14.10, 51.84, 129.46, 129.70, 131.85, 132.07, 133.66, 136.60	14.30, 51.60, 129.60, 129.70, 131.70, 131.70, 133.20, 136.50
33	1	1584	LTS0188271	180.24	CC/C=C/C=C/C=C\CC(=O)OC	Fatty acids|Fatty acids	Fatty Acids and Conjugates|Fatty Acids and Conjugates	|Unsaturated fatty acids	13.32, 51.84, 129.46, 129.70, 131.85, 132.07, 133.66, 136.60	13.40, 51.60, 129.60, 129.70, 131.70, 131.70, 133.20, 136.50
34	1	2986	LTS0226115	204.35	CC(C)=CCCC1(C)C2CC=C(C)C1C2	Terpenoids	Sesquiterpenoids	Bergamotane sesquiterpenoids	17.70, 19.09, 22.16, 25.68, 36.09, 45.77, 116.04, 125.83	17.60, 18.60, 22.40, 25.70, 35.70, 45.90, 116.20, 125.10
35	1	3035	LTS0249934	194.18	CO[C@H]1[C@@H](O)[C@@H](O)[C@H](O)[C@@H](O)[C@@H]1O	Carbohydrates	Polyols	Cyclitols	59.51, 69.61, 69.75, 70.28, 70.91, 72.25, 72.71	59.10, 69.20, 69.20, 71.20, 71.20, 72.40, 73.00
36	1	6248	LTS0051765	194.18	CO[C@H]1[C@@H](O)[C@H](O)[C@@H](O)[C@@H](O)[C@@H]1O	Carbohydrates	Polyols	Cyclitols	59.51, 69.61, 69.75, 70.28, 70.91, 72.25, 72.71	59.10, 69.20, 69.20, 71.20, 71.20, 72.40, 73.00
37	1	2914	LTS0232891	136.23	CC1=CCC(C(C)C)=CC1	Terpenoids	Monoterpenoids	Monocyclic monoterpenoids	21.34, 21.47, 22.98, 34.14, 116.04, 118.35	21.40, 21.40, 23.00, 34.70, 116.30, 119.10
38	1	1192	LTS0092688	136.23	CC1=CC[C@]2(C(C)C)C[C@H]12	Terpenoids	Monoterpenoids	Thujane monoterpenoids	16.28, 19.92, 20.07, 31.01, 33.10, 120.39	16.20, 20.00, 20.00, 31.60, 33.10, 121.10
39	1	3056	LTS0176954	136.23	CC1=CCC2(C(C)C)C[C@H]12	Terpenoids	Monoterpenoids	Thujane monoterpenoids	16.28, 19.92, 20.07, 31.01, 33.10, 120.39	16.20, 20.00, 20.00, 31.60, 33.10, 121.10
40	1	4089	LTS0185078	136.23	CC1=CCC2(C(C)C)CC12	Terpenoids	Monoterpenoids	Thujane monoterpenoids	16.28, 19.92, 20.07, 31.01, 33.10, 120.39	16.20, 20.00, 20.00, 31.60, 33.10, 121.10
41	1	3829	LTS0207598	204.35	CC1=CCC2C3C(C(C)C)CCC2(C)C13	Terpenoids	Sesquiterpenoids	Copaane sesquiterpenoids	19.33, 19.80, 19.86, 22.98, 33.26, 36.81, 43.38, 45.77, 54.32, 116.04	19.30, 19.80, 19.80, 23.00, 33.20, 37.00, 44.30, 44.80, 54.30, 116.10
42	1	4743	LTS0190031	204.35	CC1=CCC2[C@@H]3[C@H](C(C)C)CC[C@@]2(C)[C@H]13	Terpenoids	Sesquiterpenoids	Copaane sesquiterpenoids	19.33, 19.80, 19.86, 22.98, 33.26, 36.81, 43.38, 45.77, 54.32, 116.04	19.30, 19.80, 19.80, 23.00, 33.20, 37.00, 44.30, 44.80, 54.30, 116.10
43	1	4483	LTS0167325	196.29	C=CC(C)(CCC=C(C)C)OC(C)=O	Terpenoids	Monoterpenoids	Acyclic monoterpenoids	19.09, 21.47, 24.03, 26.32, 124.28, 141.68	19.10, 21.40, 24.20, 26.10, 124.50, 141.50
44	1	1028	LTS0039431	204.35	C=C(C)[C@@H]1CC[C@H](C)C2=C(C1)[C@@H](C)CC2	Terpenoids	Sesquiterpenoids	Guaiane sesquiterpenoids	19.09, 20.07, 21.34, 31.01, 34.14, 40.67	18.70, 20.00, 21.30, 31.30, 34.00, 40.90
45	1	2821	LTS0253733	154.25	CC1=CCC(O)(C(C)C)CC1	Terpenoids	Monoterpenoids	Menthane monoterpenoids	16.91, 16.98, 23.70, 36.81, 118.35	16.90, 16.90, 23.30, 36.90, 118.70
46	1	1698	LTS0178554	110.11	Oc1ccccc1O	Shikimates and Phenylpropanoids	nan	nan	118.35, 120.39, 123.38, 124.28	119.30, 119.30, 124.10, 124.10
47	1	5282	LTS0016216	356.54	CCCCC/C=C\CCCCCCCCCCC(=O)OC[C@H](O)CO	Fatty acids	Glycerolipids	Monoacylglycerols	14.10, 72.25, 129.96, 130.10	14.00, 72.40, 130.10, 130.10
48	1	3480	LTS0073260	330.5	CCCCCCCCCCCCCCCC(=O)OCC(O)CO	Fatty acids	Glycerolipids	Monoacylglycerols	14.10, 72.25	14.00, 72.40
49	1	1555	LTS0181568	134.22	Cc1ccc(C(C)C)cc1	Terpenoids	Monoterpenoids	Menthane monoterpenoids	21.00, 23.85, 24.03, 34.14, 125.83, 126.21, 128.93, 129.31	21.00, 23.90, 23.90, 33.90, 126.30, 126.30, 129.10, 129.10
50	1	1374	LTS0197179	204.35	CC(C)=CCCC1(C)C2CC3C(C2)C31C	Terpenoids	Sesquiterpenoids	Santalane sesquiterpenoids	11.79, 17.70, 19.61, 19.80, 20.15, 25.68, 38.45, 125.83	10.70, 17.60, 19.60, 19.60, 20.20, 25.70, 38.50, 125.10
51	1	1720	LTS0194724	194.18	COC1C(O)C(O)C(O)C(O)C1O	Carbohydrates	Polyols	Cyclitols	57.95, 68.09, 69.61, 69.75, 70.28, 70.91, 72.25	57.50, 67.30, 69.20, 69.20, 71.20, 71.20, 72.40
52	1	2560	LTS0170182	194.18	COC1C(O)C(O)C(O)[C@@H](O)C1O	Carbohydrates	Polyols	Cyclitols	57.95, 68.09, 69.61, 69.75, 70.28, 70.91, 72.25	57.50, 67.30, 69.20, 69.20, 71.20, 71.20, 72.40
53	1	2205	LTS0154516	206.37	C=C(CC)CC/C=C(\C)CCC=C(C)C	Fatty acids|Fatty acids	Fatty acyls|Fatty acyls	Hydrocarbons|Farnesane sesquiterpenoids	11.95, 15.80, 17.45, 25.68, 123.38, 124.28	12.40, 15.80, 17.40, 25.30, 123.90, 124.00
54	1	6160	LTS0104472	152.19	CCCc1cccc(O)c1O	Polyketides	Aromatic polyketides	Catechols with side chains	14.10, 116.04, 118.35, 120.39	14.00, 116.60, 118.90, 120.00
55	1	103	LTS0131420	254.37	CC1(C)O[C@@]2(C)C[C@@H](O)[C@@H]1C[C@@H]1[C@H](CO)CC[C@H]12	Terpenoids	Sesquiterpenoids	Guaiane sesquiterpenoids	23.79, 25.68, 26.32, 43.38, 46.96, 49.70, 51.84, 70.91	23.40, 25.60, 25.60, 43.50, 47.00, 49.70, 51.90, 71.00
56	1	4302	LTS0066704	178.23	CC=Cc1cc(C)c(O)c(OC)c1	Shikimates and Phenylpropanoids|Polyketides	Phenylpropanoids (C6-C3)|	Cinnamic acids and derivatives|	16.61, 17.94, 56.14, 117.90, 123.38, 130.90, 132.19	16.60, 18.30, 56.30, 117.40, 123.50, 130.80, 132.40
57	1	2547	LTS0089836	324.63	CCCCCCCCCCCCCCCCCCCCCCC	Fatty acids	Fatty acyls	Hydrocarbons	14.05, 14.10	14.00, 14.00
58	1	2963	LTS0258624	222.37	C[C@H]1CC[C@H]2[C@H]1C[C@@H]1CC[C@]2(C)OC1(C)C	Terpenoids	Sesquiterpenoids	Guaiane sesquiterpenoids	16.01, 21.27, 25.68, 26.32, 38.45, 38.86, 46.96, 54.32	16.10, 21.20, 25.60, 25.60, 38.00, 38.20, 46.90, 54.30
59	1	5456	LTS0008191	196.29	CC(=O)OC1(C(C)C)CC=C(C)CC1	Terpenoids	Monoterpenoids	Menthane monoterpenoids	17.75, 17.78, 21.47, 22.98, 36.09, 117.90	17.80, 17.80, 21.40, 23.20, 35.60, 117.80
60	1	3554	LTS0194689	238.37	C=C1CC[C@@H](C(C)C)[C@@H](O)[C@H]2[C@H]1CC[C@]2(C)O	Terpenoids	Sesquiterpenoids	Guaiane sesquiterpenoids	20.84, 20.91, 24.61, 25.68, 45.77, 48.55, 55.76, 70.91	20.90, 20.90, 25.10, 25.90, 45.30, 48.20, 55.70, 71.50
61	1	5049	LTS0123323	222.37	C[C@@H]1CC[C@@H]2[C@@H]1C[C@H]1CC[C@]2(C)OC1(C)C	Terpenoids	Sesquiterpenoids	Guaiane sesquiterpenoids	16.01, 21.27, 25.68, 26.32, 38.45, 45.77, 46.96, 49.70	16.10, 21.20, 25.60, 25.60, 38.20, 46.90, 47.00, 49.70
62	1	3189	LTS0221385	288.47	CC1(C)[C@H]2CC[C@@]34C[C@H]5[C@@H](C[C@H]3[C@]2(C)CC[C@H]1O)[C@@]5(C)C4	Terpenoids	Diterpenoids	Trachylobane diterpenoids	13.96, 20.15, 20.77, 22.16, 22.98, 24.03, 49.70, 54.32, 77.95	13.90, 20.40, 20.50, 22.50, 22.50, 24.20, 49.60, 54.30, 78.40
63	1	3707	LTS0213509	356.54	CCCCCC=CCCCCCCCCCCC(=O)OCC(O)CO	Fatty acids	Glycerolipids	Monoacylglycerols	14.10, 72.25, 129.96, 130.10	14.00, 72.40, 130.10, 130.10
64	1	1817	LTS0180337	288.47	CC1(C)[C@H](O)CC[C@]2(C)[C@H]1CC[C@@]13C[C@H]4[C@@H](C[C@H]12)[C@@]4(C)C3	Terpenoids	Diterpenoids	Trachylobane diterpenoids	13.96, 20.15, 20.77, 22.16, 22.98, 24.03, 48.55, 54.32, 77.95	13.90, 20.40, 20.50, 22.50, 22.50, 24.20, 48.30, 54.30, 78.40
65	1	2425	LTS0098193	288.47	CC1(C)[C@@H](O)CC[C@]2(C)[C@@H]1CC[C@@]13CC4[C@H](C[C@H]12)[C@]4(C)C3	nan	nan	nan	13.96, 20.15, 20.77, 22.16, 22.98, 24.03, 48.55, 54.32, 77.95	13.90, 20.40, 20.50, 22.50, 22.50, 24.20, 48.30, 54.30, 78.40
66	1	1804	LTS0139634	202.34	Cc1ccc2c(c1)[C@H](C(C)C)CC[C@@H]2C	Terpenoids	Sesquiterpenoids	Cadinane sesquiterpenoids	19.61, 19.80, 21.27, 22.16, 31.01, 33.07, 43.38, 122.23, 124.28, 127.88	19.60, 19.60, 21.20, 22.10, 31.70, 32.50, 43.30, 121.70, 124.40, 127.60
67	1	751	LTS0228241	202.34	Cc1ccc2c(c1)C(C(C)C)CCC2C	Terpenoids	Sesquiterpenoids	Cadinane sesquiterpenoids	19.92, 20.07, 21.27, 21.34, 33.07, 33.10, 43.23, 122.23, 126.21, 127.88	20.00, 20.00, 21.20, 21.30, 32.50, 32.60, 43.20, 121.50, 126.10, 127.60
68	1	3898	LTS0221297	424.79	CCCCCCCCCCCCCCCCCCC[C@H](O)CCCCCCCCC	Fatty acids	Fatty acyls	Fatty alcohols	14.05, 14.10, 72.25	14.00, 14.00, 72.40
69	1	5178	LTS0060774	306.48	CC(C)=CCCC(C)=CCCC(C)(O)C1CC=C(C)C(O)C1	Terpenoids|Terpenoids	Diterpenoids|Diterpenoids	Cyclophytane diterpenoids|	15.91, 17.45, 19.48, 22.98, 25.68, 43.23, 70.28, 123.10, 123.38, 124.28	15.90, 17.40, 19.40, 23.00, 25.30, 43.10, 70.50, 123.10, 124.00, 124.10
70	1	1082	LTS0042831	288.47	CC1(C)C(O)CCC2(C)C3CC4C5CC3(CCC12)CC45C	Terpenoids	Diterpenoids	Trachylobane diterpenoids	20.15, 20.77, 21.00, 24.03, 24.61, 25.68, 48.55, 53.21, 75.70	20.40, 20.50, 21.00, 24.20, 25.20, 25.20, 48.50, 52.80, 75.50
71	1	3648	LTS0234538	222.37	CC1=C[C@@H]2[C@H](C(C)C)CC[C@](C)(O)[C@@H]2CC1	Terpenoids	Sesquiterpenoids	Cadinane sesquiterpenoids	17.78, 17.94, 23.85, 25.68, 26.32, 39.27, 45.77, 46.96, 122.23	18.30, 18.30, 23.90, 26.00, 26.00, 39.80, 46.50, 47.00, 122.40
72	1	2973	LTS0157578	424.79	CCCCCCCCCCCCCCCCCCC[C@@H](O)CCCCCCCCC	Fatty acids	Fatty acyls	Fatty alcohols	14.05, 14.10, 72.25	14.00, 14.00, 72.40
73	1	5215	LTS0011561	254.37	CC1(C)OC2(C)CC(O)C1CC1C(CO)CCC12	Terpenoids	Sesquiterpenoids	Guaiane sesquiterpenoids	23.85, 24.03, 24.61, 38.45, 40.67, 46.96, 51.84, 70.91	23.80, 24.70, 24.70, 38.00, 41.10, 47.00, 51.90, 71.00
74	1	6220	LTS0115291	184.28	C=CC(CCCCCC)CC(=O)O	Fatty acids	Fatty Acids and Conjugates	Branched fatty acids	14.10, 43.38, 144.94	14.00, 44.50, 143.70
75	1	4774	LTS0007432	302.45	C=CC1C(=C)CCC2C1CCC(C(=C)C)C2(C)CCC(=O)O	Terpenoids	Diterpenoids	Cleistanthane diterpenoids	14.77, 24.61, 38.86, 43.38, 48.55, 48.65, 141.68	14.90, 24.50, 38.90, 44.00, 48.40, 49.10, 140.90
76	1	1937	LTS0148230	306.48	C=C/C(C)=C/C[C@H]1[C@](C)(O)[C@@H](O)C[C@H]2C(C)(C)CCC[C@@]21C	Terpenoids	Diterpenoids	Labdane diterpenoids	15.49, 17.22, 22.98, 25.68, 26.32, 48.65, 51.84, 72.71, 134.09, 136.43	15.20, 17.30, 22.90, 26.10, 26.10, 48.90, 51.20, 72.60, 134.70, 136.40
77	1	5969	LTS0038951	304.47	CC12CCC3C4(C)CCC(O)C(C)(C)C4CCC3(C1)C1OC12	Terpenoids	Diterpenoids	Norkaurane diterpenoids	17.94, 19.09, 21.79, 21.82, 53.21, 54.26, 62.02, 62.30, 79.24	18.30, 18.90, 21.90, 21.90, 52.60, 54.20, 62.40, 62.40, 78.80
78	1	1104	LTS0090497	338.65	CCCCCCCCCCCCCCCCCCCCCCCC	Fatty acids	Fatty acyls	Hydrocarbons	14.05, 14.10	14.00, 14.00
79	1	4604	LTS0178794	222.37	CC1=C[C@H]2[C@H](C(C)C)CC[C@](C)(O)[C@@H]2CC1	Terpenoids	Sesquiterpenoids	Cadinane sesquiterpenoids	17.78, 17.94, 23.85, 25.68, 26.32, 36.09, 39.27, 46.96, 122.23	18.30, 18.30, 23.90, 26.00, 26.00, 36.00, 39.80, 46.50, 122.40
80	1	1364	LTS0167513	204.35	C=C1CCC2C1C1C(C(C)C)CCC21C	Terpenoids	Sesquiterpenoids	Bourbonane sesquiterpenoids	20.77, 20.84, 23.70, 33.41, 43.23, 43.38, 51.84, 57.95	20.50, 20.50, 23.50, 33.60, 42.80, 43.50, 52.50, 57.40
81	1	4130	LTS0219725	290.48	CC1=CCC[C@@H]2[C@@](C)(CC/C(C)=C/CO)[C@H](C)CC[C@@]12C	Terpenoids	Diterpenoids	Colensane and Clerodane diterpenoids	16.01, 16.45, 17.94, 20.15, 20.77, 36.09, 45.77, 120.39, 122.80	16.00, 16.50, 18.10, 20.40, 20.60, 35.10, 45.10, 120.50, 122.70
82	1	4832	LTS0132915	290.48	CC1=CCC[C@H]2[C@]1(C)CC[C@@H](C)[C@]2(C)CC/C(C)=C/CO	Terpenoids	Diterpenoids	Colensane and Clerodane diterpenoids	16.01, 16.45, 17.94, 20.15, 20.77, 36.09, 45.77, 120.39, 122.80	16.00, 16.50, 18.10, 20.40, 20.60, 35.10, 45.10, 120.50, 122.70
83	1	5429	LTS0013807	222.37	CC1=C[C@H]2[C@H](C(C)C)CC[C@](C)(O)[C@H]2CC1	Terpenoids	Sesquiterpenoids	Cadinane sesquiterpenoids	17.78, 17.94, 23.85, 25.68, 26.32, 39.27, 45.77, 46.96, 122.23	18.30, 18.30, 23.90, 26.00, 26.00, 39.80, 46.50, 47.00, 122.40
84	1	5716	LTS0033525	290.48	CC(=CCO)CCC1(C)C(C)CCC2(C)C(C)=CCCC21	Terpenoids	Diterpenoids	Colensane and Clerodane diterpenoids	15.57, 16.45, 17.94, 20.15, 20.77, 36.09, 45.77, 120.39, 122.80	15.50, 16.50, 18.10, 20.40, 20.60, 35.10, 45.10, 120.50, 122.70
85	1	5766	LTS0211348	290.48	CC1=CCC[C@H]2[C@@](C)(CC/C(C)=C/CO)[C@H](C)CC[C@@]12C	Terpenoids	Diterpenoids	Colensane and Clerodane diterpenoids	15.57, 16.45, 17.94, 20.15, 20.77, 36.09, 45.77, 120.39, 122.80	15.50, 16.50, 18.10, 20.40, 20.60, 35.10, 45.10, 120.50, 122.70
86	1	2671	LTS0158008	304.47	CC1(C)[C@H]2CC[C@]34C[C@](C)(CC[C@H]3[C@]2(C)CC[C@H]1O)[C@@H]1O[C@@H]14	Terpenoids	Diterpenoids	Norkaurane diterpenoids	17.94, 21.79, 21.82, 22.98, 53.21, 54.26, 62.02, 62.30, 79.24	18.30, 21.90, 21.90, 23.10, 52.60, 54.20, 62.40, 62.40, 78.80
87	1	443	LTS0077197	222.37	CC1=C[C@H]2[C@H](C(C)C)CC[C@@H](C)[C@@]2(O)CC1	Terpenoids	Sesquiterpenoids	Cadinane sesquiterpenoids	15.49, 19.09, 19.27, 24.03, 26.32, 39.27, 40.67, 48.55, 127.88	15.10, 18.60, 18.60, 24.30, 26.80, 39.50, 41.00, 48.40, 127.70
88	1	339	LTS0129943	306.48	CC1=CCC[C@@H]2[C@]1(C)CC[C@H](C)[C@@]2(C)CCC(=CCO)CO	Terpenoids	Diterpenoids	Colensane and Clerodane diterpenoids	15.57, 17.94, 20.15, 20.77, 36.09, 45.77, 120.39, 127.08	15.50, 18.10, 20.40, 20.60, 36.00, 45.10, 120.50, 127.20
89	1	2980	LTS0125737	306.48	CC1=CCC[C@@H]2[C@]1(C)CC[C@H](C)[C@@]2(C)CC/C(=C/CO)CO	Terpenoids	Diterpenoids	Colensane and Clerodane diterpenoids	15.57, 17.94, 20.15, 20.77, 36.09, 45.77, 120.39, 127.08	15.50, 18.10, 20.40, 20.60, 36.00, 45.10, 120.50, 127.20
90	1	957	LTS0159789	220.35	C=C1CCC2OC2(C)CCC2C1CC2(C)C	Terpenoids	Sesquiterpenoids	Caryophyllane sesquiterpenoids	17.94, 25.68, 26.32, 46.96, 53.21, 62.02	18.40, 26.60, 26.60, 47.60, 52.90, 61.70
91	1	3785	LTS0213960	220.35	C=C1CC[C@H]2O[C@]2(C)CC[C@@H]2[C@@H]1CC2(C)C	Terpenoids	Sesquiterpenoids	Caryophyllane sesquiterpenoids	17.94, 25.68, 26.32, 46.96, 51.84, 62.02	18.40, 26.60, 26.60, 47.60, 51.40, 61.70
92	1	805	LTS0094127	220.35	CC1CCC2CC3=C(CO)CCC31C2(C)C	Terpenoids	Sesquiterpenoids	Patchoulane sesquiterpenoids	16.01, 20.07, 20.15, 36.81, 38.45	16.00, 20.10, 20.10, 37.80, 38.10
93	1	1086	LTS0017325	426.72	C[C@H]1[C@H](C)CC[C@]2(C)CC[C@]3(C)[C@H](C=C[C@@H]4[C@@]5(C)CC[C@H](O)C(C)(C)[C@H]5CC[C@]43C)[C@@H]12	Terpenoids	Triterpenoids	Ursane and Taraxastane triterpenoids	16.98, 19.09, 19.27, 19.80, 21.27, 21.34, 21.47, 22.98, 33.10, 38.45, 48.55, 49.70, 54.43, 55.02, 79.24, 129.46, 132.07	16.90, 18.70, 18.90, 19.80, 21.20, 21.40, 21.40, 23.00, 33.10, 38.50, 47.90, 49.50, 54.80, 54.90, 78.60, 129.40, 132.00
94	1	1981	LTS0166341	234.33	CC1CCC2CC3=C(C(=O)O)CCC31C2(C)C	Terpenoids	Sesquiterpenoids	Patchoulane sesquiterpenoids	16.01, 20.07, 20.15, 36.81, 38.45	16.00, 20.10, 20.10, 37.80, 38.10
95	1	2131	LTS0203158	306.48	C=C1CCC2C(C)(C)C(O)CCC2(C)C1CCC(C)=CCO	Terpenoids	Diterpenoids	Labdane diterpenoids	14.70, 19.09, 21.73, 21.79, 54.43, 56.14, 79.24, 123.38	14.50, 19.10, 21.70, 21.70, 54.70, 56.10, 78.90, 123.50
96	1	61	LTS0132809	456.7	CC1CCC23CCC4(C)C(C(CC5C6(C)CCC(O)C(C)(C)C6CCC54C)OC2=O)C3C1C	Terpenoids	Triterpenoids	Ursane and Taraxastane triterpenoids	15.57, 16.01, 19.61, 20.15, 21.27, 21.79, 21.82, 39.12, 40.67, 48.65, 49.70, 54.26, 55.99, 72.25, 79.24	15.50, 16.10, 19.70, 20.20, 21.20, 21.90, 21.90, 39.00, 41.30, 49.20, 49.40, 54.20, 55.90, 72.30, 78.80
97	1	2126	LTS0272380	222.37	CC1=CC2C(C(C)C)CCC(C)(O)C2CC1	Terpenoids	Sesquiterpenoids	Cadinane sesquiterpenoids	17.78, 17.94, 23.70, 23.85, 26.32, 39.27, 45.77, 46.96, 122.23	18.30, 18.30, 23.50, 23.90, 26.00, 39.80, 45.30, 46.50, 122.40
98	1	3210	LTS0266145	220.35	C=C(C)[C@H]1CC2=C(CC[C@@H]2C)[C@@H](C)C[C@H]1O	Terpenoids	Sesquiterpenoids	Guaiane sesquiterpenoids	17.94, 19.09, 20.15, 34.14, 36.09, 46.96, 68.09	18.50, 18.70, 20.40, 34.00, 35.60, 47.70, 68.00
99	1	3016	LTS0246088	306.48	C=C1CC[C@@H]2C(C)(C)[C@@H](O)CC[C@@]2(C)[C@@H]1CC/C(C)=C/CO	Terpenoids	Diterpenoids	Labdane diterpenoids	14.70, 16.45, 21.73, 21.79, 54.43, 56.14, 79.24, 123.38	14.50, 16.50, 21.70, 21.70, 54.70, 56.10, 78.90, 123.50
100	1	2173	LTS0146482	426.72	C=C(CCC(C)C(C)C)C1CCC2(C)C3CCC4C(C)C(O)CCC45CC35CCC12C	Terpenoids|Terpenoids	Triterpenoids|Steroids	Cycloartane triterpenoids|Cycloartane triterpenoids	15.43, 15.49, 19.09, 19.23, 19.27, 20.15, 31.01, 39.12, 39.27, 45.77, 46.96, 51.84, 76.09	15.20, 15.40, 19.00, 19.00, 19.20, 20.20, 31.50, 39.10, 39.70, 46.10, 47.10, 51.70, 76.50
101	1	21	LTS0136148	154.25	CC1=CCC(C(C)(C)O)CC1	Terpenoids	Monoterpenoids	Menthane monoterpenoids	22.98, 25.68, 26.32, 43.38, 120.39	23.20, 26.90, 26.90, 44.50, 120.70
102	1	4749	LTS0258249	154.25	CC1=CC[C@@H](C(C)(C)O)CC1	Terpenoids	Monoterpenoids	Menthane monoterpenoids	22.98, 25.68, 26.32, 43.38, 120.39	23.20, 26.90, 26.90, 44.50, 120.70
103	1	3936	LTS0083446	346.5	C=CC(C)=CCC1C(=C)CCC2C(C)(C)C(O)C(OC(C)=O)CC12C	Terpenoids	Diterpenoids	Labdane diterpenoids	13.32, 15.49, 21.47, 22.95, 22.98, 54.43, 56.64, 72.71, 80.45, 132.07, 138.81	13.40, 15.20, 21.40, 22.60, 22.60, 54.40, 56.60, 73.20, 80.50, 132.00, 138.60
104	1	96	LTS0081594	236.35	C=C1CC[C@H]2O[C@]2(CO)CC[C@@H]2[C@@H]1CC2(C)C	Terpenoids	Sesquiterpenoids	Caryophyllane sesquiterpenoids	25.68, 26.32, 46.96, 51.84, 58.66	26.60, 26.60, 47.60, 51.40, 58.90
105	1	1872	LTS0135854	236.35	C=C1CCC2OC2(CO)CCC2C1CC2(C)C	Terpenoids	Sesquiterpenoids	Caryophyllane sesquiterpenoids	25.68, 26.32, 46.96, 53.21, 58.66	26.60, 26.60, 47.60, 52.90, 58.90
106	1	1976	LTS0196849	220.35	C=C(C)[C@@H]1CC2=C(CC[C@H]2C)[C@H](C)C[C@@H]1O	Terpenoids	Sesquiterpenoids	Guaiane sesquiterpenoids	17.94, 19.09, 20.15, 34.14, 36.09, 46.96, 68.09	18.50, 18.50, 20.40, 34.00, 35.60, 47.70, 68.00
107	1	2359	LTS0265426	444.69	CO[C@H]1C=C2[C@H](CC[C@@]3(C)[C@H]2CC[C@@H]3[C@H](C)/C=C/[C@H](C)C(C)C)[C@@]2(C)CC[C@H](O)C[C@]12O	Terpenoids	Steroids	Cholestane steroids	11.79, 17.70, 19.80, 19.92, 20.07, 20.15, 33.41, 40.54, 43.23, 48.55, 54.43, 56.02, 56.64, 68.09, 82.39, 132.19, 133.82, 134.09	11.80, 17.70, 19.80, 20.00, 20.00, 20.30, 33.40, 40.50, 43.10, 47.80, 54.60, 56.00, 56.50, 67.40, 83.20, 132.40, 133.90, 134.40
108	1	3727	LTS0065195	204.35	C=C1/C=C\[C@H](C(C)C)CC/C(C)=C\CC1	Terpenoids	Sesquiterpenoids	Germacrane sesquiterpenoids	16.01, 20.77, 20.84, 31.01, 51.84, 125.83, 129.70, 138.81	16.10, 20.60, 20.60, 31.80, 52.50, 125.30, 129.70, 138.00
109	1	29	LTS0059194	204.35	C=C1/C=C/[C@H](C(C)C)CC/C(C)=C/CC1	Terpenoids	Sesquiterpenoids	Germacrane sesquiterpenoids	15.69, 20.77, 20.84, 31.01, 51.84, 125.83, 129.70, 138.81	15.60, 20.60, 20.60, 31.80, 52.50, 125.30, 129.70, 138.00
110	1	2448	LTS0167362	346.5	C=C/C(C)=C/C[C@H]1C(=C)CC[C@H]2C(C)(C)[C@@H](O)[C@H](OC(C)=O)C[C@]12C	Terpenoids	Diterpenoids	Labdane diterpenoids	11.95, 15.49, 21.47, 22.95, 22.98, 54.43, 56.64, 72.71, 80.45, 132.07, 138.81	12.10, 15.20, 21.40, 22.60, 22.60, 54.40, 56.60, 73.20, 80.50, 132.00, 138.60
111	1	4338	LTS0066064	346.5	C=C/C(C)=C/C[C@H]1C(=C)CC[C@@H]2C(C)(C)[C@@H](O)[C@H](OC(C)=O)C[C@]12C	Terpenoids	Diterpenoids	Labdane diterpenoids	11.95, 15.49, 21.47, 22.95, 22.98, 54.43, 56.64, 72.71, 80.45, 132.07, 138.81	12.10, 15.20, 21.40, 22.60, 22.60, 54.40, 56.60, 73.20, 80.50, 132.00, 138.60
112	1	1954	LTS0171271	238.37	CC1=CC2C(C(C)C)CCC(C)(O)C2C(O)C1	Terpenoids	Sesquiterpenoids	Cadinane sesquiterpenoids	17.94, 19.09, 23.70, 23.79, 26.32, 45.77, 46.96, 48.55, 69.61, 120.39	18.40, 18.40, 23.50, 23.60, 26.40, 45.10, 47.20, 48.20, 68.90, 120.80
113	1	2953	LTS0103949	204.35	C=C1CC[C@@H](C(C)C)[C@@H]2C=C(C)CC[C@@H]12	Terpenoids	Sesquiterpenoids	Cadinane sesquiterpenoids	19.09, 19.27, 23.85, 26.32, 40.67, 43.23, 43.38, 123.38	18.60, 18.60, 23.90, 26.90, 40.90, 42.80, 44.50, 123.70
114	1	3892	LTS0211054	204.35	C=C1CC[C@H](C(C)C)[C@H]2C=C(C)CC[C@@H]12	Terpenoids	Sesquiterpenoids	Cadinane sesquiterpenoids	19.09, 19.27, 23.85, 26.32, 40.67, 43.23, 43.38, 123.38	18.60, 18.60, 23.90, 26.90, 40.90, 42.80, 44.50, 123.70
115	1	4976	LTS0052920	204.35	C=C1CC[C@@H](C(C)C)[C@@H]2C=C(C)CC[C@H]12	Terpenoids	Sesquiterpenoids	Cadinane sesquiterpenoids	19.09, 19.27, 23.85, 26.32, 40.67, 43.23, 43.38, 123.38	18.60, 18.60, 23.90, 26.90, 40.90, 42.80, 44.50, 123.70
116	1	3657	LTS0216645	346.5	C=C/C(C)=C/C[C@H]1C(=C)CC[C@H]2C(C)(C)[C@@H](OC(C)=O)[C@H](O)C[C@]12C	Terpenoids	Diterpenoids	Labdane diterpenoids	11.95, 15.57, 20.84, 23.70, 23.79, 54.32, 56.81, 68.09, 77.87, 132.07, 138.81	12.10, 15.50, 20.80, 23.40, 23.40, 54.30, 56.90, 68.60, 77.80, 132.00, 138.60
117	1	5126	LTS0015388	346.5	C=C/C(C)=C/C[C@H]1C(=C)CC[C@@H]2C(C)(C)[C@@H](OC(C)=O)[C@H](O)C[C@]12C	Terpenoids	Diterpenoids	Labdane diterpenoids	11.95, 15.57, 20.84, 23.70, 23.79, 54.32, 56.81, 68.09, 77.87, 132.07, 138.81	12.10, 15.50, 20.80, 23.40, 23.40, 54.30, 56.90, 68.60, 77.80, 132.00, 138.60
118	1	5307	LTS0260268	406.77	CCCCCCCC/C=C\CCCCCCCCCCCCCCCCCCC	Fatty acids	Fatty acyls	Hydrocarbons	14.05, 14.10, 129.96, 130.10	14.00, 14.00, 130.10, 130.10
119	1	708	LTS0080764	352.68	CCCCCCCCCCCCCCCCCCCCCCCCC	Fatty acids	Fatty acyls	Hydrocarbons	14.05, 14.10	14.00, 14.00
120	1	2856	LTS0255144	324.5	CC1CCC2(C)C(CO)CCCC2C1(C)CCC(=CCO)CO	Terpenoids	Diterpenoids	Colensane and Clerodane diterpenoids	16.45, 21.00, 25.68, 36.81, 43.38, 51.84, 127.08	16.40, 21.00, 25.80, 36.70, 44.20, 51.00, 127.20
121	1	5814	LTS0096690	444.69	COC1C=C2C3CCC(C(C)C=CC(C)C(C)C)C3(C)CCC2C2(C)CCC(O)CC12O	Terpenoids	Steroids	Cholestane steroids	11.79, 15.91, 17.70, 19.92, 20.07, 20.15, 33.41, 40.54, 43.23, 48.65, 54.43, 56.02, 56.64, 68.09, 82.39, 127.08, 132.19, 136.10	11.80, 15.90, 17.70, 20.00, 20.00, 20.30, 33.40, 40.50, 43.10, 49.10, 54.60, 56.00, 56.50, 67.40, 83.20, 127.00, 132.20, 136.00
122	1	5120	LTS0059240	426.72	CC(C)=CC/C=C(/C)[C@H]1CC[C@]2(C)[C@@H]1CC[C@@H]1[C@@]3(C)CC[C@H](O)C(C)(C)[C@@H]3CC[C@]12C	Terpenoids	Triterpenoids	Dammarane and Protostane triterpenoids	15.49, 15.91, 16.45, 17.78, 19.80, 21.79, 21.82, 25.68, 43.23, 43.38, 50.03, 55.34, 79.24, 122.23, 126.88	15.40, 15.90, 16.50, 17.80, 19.80, 21.90, 21.90, 25.70, 43.00, 44.20, 50.60, 55.20, 78.80, 122.10, 126.70
123	1	1092	LTS0071183	238.37	C=C1CC[C@@H](O)[C@]2(C)CC[C@@H](C(C)C)[C@H](O)[C@@H]12	Terpenoids	Sesquiterpenoids	Eudesmane sesquiterpenoids	11.79, 24.61, 25.68, 30.63, 45.77, 50.03, 70.17, 77.44	11.10, 25.40, 25.40, 30.10, 44.70, 50.70, 70.00, 77.50
124	1	3109	LTS0118125	440.7	C=C(C)C(O)CCC(C)C1CCC2(C)C3=CCC4C(C)(CCC(O)C4(C)C)C3=CCC12C	Terpenoids	Triterpenoids	Lanostane, Tirucallane and Euphane triterpenoids	17.22, 19.09, 20.15, 21.79, 21.82, 22.16, 22.98, 36.09, 48.65, 51.84, 79.24, 82.39, 116.04, 123.38	17.30, 18.50, 20.20, 22.00, 22.00, 22.10, 22.90, 36.00, 48.90, 51.90, 78.80, 82.30, 116.00, 123.30
125	1	3008	LTS0261288	202.34	Cc1ccc(C2(C)CCCC2(C)C)cc1	Terpenoids	Sesquiterpenoids	Cuparane sesquiterpenoids	20.91, 22.98, 25.68, 26.32, 125.83, 126.21, 128.93, 129.31	20.90, 22.60, 26.40, 26.40, 125.60, 125.60, 129.10, 129.10
126	1	4391	LTS0236384	304.47	C=CC(C)=CCC1C(=C)CCC2C(C)(C)C(O)C(O)CC12C	Terpenoids	Diterpenoids	Labdane diterpenoids	13.32, 22.95, 22.98, 54.43, 56.81, 69.61, 82.39, 132.07, 138.81	13.40, 22.70, 22.70, 54.50, 56.90, 69.10, 83.40, 132.00, 138.60
127	1	2704	LTS0133793	306.48	C=C1CCC2C(C)(CO)CCCC2(C)C1CCC(C)=CCO	Terpenoids	Diterpenoids	Labdane diterpenoids	15.49, 19.09, 26.32, 56.14, 56.81, 123.38	15.30, 19.10, 27.10, 56.10, 57.10, 123.50
128	1	3781	LTS0223075	322.48	C/C(=C\CO)[C@@H]1C[C@@H]2[C@@]3(C)CCCC(C)(C)[C@@H]3C[C@H](O)[C@@]2(C)O1	Terpenoids	Diterpenoids	Labdane diterpenoids	13.32, 15.49, 23.70, 25.68, 26.32, 51.84, 53.21, 72.71, 81.78, 126.88	13.30, 15.20, 23.30, 26.10, 26.10, 51.20, 52.90, 73.30, 81.80, 126.70
129	1	1726	LTS0179756	322.48	C=C(C)[C@H](O)CC[C@]1(C)C[C@@H]2[C@H]1CC[C@]1(C)C[C@@]2(O)CC[C@H]1O	Terpenoids	Diterpenoids	nan	17.70, 21.82, 30.63, 40.54, 45.77, 72.71, 77.95	17.70, 21.80, 30.00, 40.20, 45.60, 73.60, 77.90
130	1	1732	LTS0266564	304.47	C=C/C(C)=C/C[C@H]1C(=C)CC[C@H]2C(C)(C)[C@@H](O)[C@H](O)C[C@]12C	Terpenoids	Diterpenoids	Labdane diterpenoids	11.95, 22.95, 22.98, 54.43, 56.81, 69.61, 82.39, 132.07, 138.81	12.10, 22.70, 22.70, 54.50, 56.90, 69.10, 83.40, 132.00, 138.60
131	1	3229	LTS0081000	304.47	C=C/C(C)=C/C[C@H]1C(=C)CC[C@@H]2C(C)(C)[C@@H](O)[C@H](O)C[C@]12C	Terpenoids	Diterpenoids	Labdane diterpenoids	11.95, 22.95, 22.98, 54.43, 56.81, 69.61, 82.39, 132.07, 138.81	12.10, 22.70, 22.70, 54.50, 56.90, 69.10, 83.40, 132.00, 138.60
132	1	5827	LTS0275828	304.47	C=C/C(C)=C/C[C@H]1C(=C)CC[C@H]2C(C)(C)[C@H](O)[C@H](O)C[C@]12C	Terpenoids	Diterpenoids	Labdane diterpenoids	11.95, 22.95, 22.98, 54.43, 56.81, 69.61, 82.39, 132.07, 138.81	12.10, 22.70, 22.70, 54.50, 56.90, 69.10, 83.40, 132.00, 138.60
133	1	550	LTS0131565	440.7	C=C(C)[C@@H]1CC[C@@H]2C(=CC[C@@]3(C)[C@@H]4CC[C@H](C(C)C)[C@@]4(C)CC[C@]23C)[C@@]1(C)CCC(=O)O	Terpenoids	Triterpenoids	Fernane and Arborinane triterpenoids	15.69, 19.09, 19.27, 22.16, 22.95, 22.98, 23.70, 30.72, 40.54, 46.96, 55.02, 59.51, 115.15	15.60, 18.90, 18.90, 22.10, 22.50, 22.50, 23.30, 30.70, 40.30, 46.90, 54.80, 59.70, 114.90
134	1	4091	LTS0159229	322.48	C[C@@H]1CC[C@@]2(C)C(CO)=CCC[C@@H]2[C@@]1(C)CC/C(=C/CO)CO	Terpenoids	Diterpenoids	Colensane and Clerodane diterpenoids	16.01, 20.15, 34.14, 36.09, 45.77, 127.08, 129.70	16.00, 20.40, 35.00, 35.10, 45.40, 127.20, 129.60
135	1	6016	LTS0029754	336.47	C[C@@H]1CC[C@]2(C)[C@H](CC[C@@H](O)[C@]2(C)O)[C@@]1(C)C[C@H](O)c1ccoc1	Terpenoids	Diterpenoids	Colensane and Clerodane diterpenoids	15.91, 16.61, 21.27, 21.68, 36.81, 49.70, 62.30, 79.24, 109.85, 141.65, 141.68	15.90, 16.60, 21.20, 21.60, 36.90, 49.60, 63.40, 79.40, 108.60, 140.70, 141.20
136	1	1020	LTS0074484	204.35	C=C1CC[C@@H]2[C@H]1[C@H]1[C@H](C(C)C)CC[C@@]21C	Terpenoids	Sesquiterpenoids	Bourbonane sesquiterpenoids	20.77, 20.84, 23.70, 33.41, 43.23, 43.38, 51.84, 57.95	20.50, 20.50, 23.50, 33.60, 42.80, 44.40, 52.50, 57.40
137	1	5815	LTS0236788	302.45	C=C1C[C@]23CC[C@H]1C[C@H]2[C@](C)(CCC(=O)O)[C@@H](C(=C)C)CC3	Terpenoids	Diterpenoids	Atisane diterpenoids	16.61, 21.34, 40.54, 48.55, 49.70	16.60, 21.30, 40.20, 47.80, 49.20
138	1	1749	LTS0190508	238.37	C=C1CCC(O)C2(C)CCC(C(C)C)C(O)C12	Terpenoids	Sesquiterpenoids	Eudesmane sesquiterpenoids	11.79, 24.61, 25.68, 30.63, 45.77, 50.03, 70.17, 76.09	11.10, 25.40, 25.40, 30.10, 44.70, 50.70, 70.00, 76.60
139	1	2198	LTS0138991	346.5	C=CC(C)=CCC1C(=C)CCC2C(C)(C)C(OC(C)=O)C(O)CC12C	Terpenoids	Diterpenoids	Labdane diterpenoids	13.32, 15.57, 20.77, 23.70, 23.79, 53.21, 56.81, 69.75, 75.70, 132.07, 138.81	13.40, 15.50, 20.50, 23.40, 23.40, 52.80, 56.90, 69.70, 75.10, 132.00, 138.60
140	1	4260	LTS0227153	336.47	C=C(C)[C@H]1CC[C@]23CC[C@H](C[C@@H]2[C@]1(C)CCC(=O)O)[C@@](O)(CO)C3	Terpenoids	Diterpenoids	Atisane diterpenoids	16.61, 21.34, 40.54, 48.55, 49.70	16.60, 21.30, 40.20, 48.30, 49.50
141	1	2604	LTS0172678	426.72	CC(C)=CCC=C(C)C1CCC2(C)C1CCC1C3(C)CCC(O)C(C)(C)C3CCC12C	Terpenoids	Triterpenoids	Dammarane and Protostane triterpenoids	15.49, 15.76, 15.91, 16.45, 21.73, 21.79, 21.82, 22.16, 43.38, 50.03, 53.21, 55.34, 79.24, 122.23, 126.88	15.40, 15.70, 15.90, 16.50, 21.80, 21.80, 21.90, 21.90, 44.20, 50.60, 53.10, 55.20, 78.80, 122.10, 126.70
142	1	1964	LTS0146665	406.77	CCCCCCCCC=CCCCCCCCCCCCCCCCCCCC	Fatty acids	Fatty acyls	Hydrocarbons	14.05, 14.10, 129.96, 130.10	14.00, 14.00, 130.10, 130.10
143	1	46	LTS0079361	366.71	CCCCCCCCCCCCCCCCCCCCCCCCCC	Fatty acids	Fatty acyls	Hydrocarbons	14.05, 14.10	14.00, 14.00
144	1	724	LTS0192561	424.7	CC(C)=CCCC(C)C1CCC2(C)C3=CCC4C(C)(CCC(O)C4(C)C)C3=CCC12C	Terpenoids	Triterpenoids	Lanostane, Tirucallane and Euphane triterpenoids	19.09, 19.50, 20.15, 21.79, 21.82, 22.16, 22.98, 23.85, 36.23, 48.65, 51.84, 79.24, 116.04, 123.38, 125.83	18.60, 19.50, 20.20, 22.00, 22.00, 22.10, 22.90, 23.80, 36.50, 48.90, 51.90, 78.80, 116.00, 123.30, 125.40
145	1	5717	LTS0072343	336.47	C=C(C)[C@H]1CC[C@@]23CC[C@@H](C[C@H]2[C@]1(C)CCC(=O)O)[C@@](O)(CO)C3	Terpenoids	Diterpenoids	Atisane diterpenoids	16.61, 21.34, 40.54, 48.65, 49.70	16.60, 21.30, 40.20, 49.20, 49.50
146	1	560	LTS0080913	426.72	C=C(CCC=C(C)C)[C@H]1CC[C@]2(C)[C@@H]1CC[C@@H]1[C@@]3(C)CC[C@H](O)C(C)(C)[C@@H]3CC[C@]12C	Terpenoids	Triterpenoids	Dammarane and Protostane triterpenoids	15.49, 15.91, 16.45, 17.45, 21.79, 21.82, 25.68, 43.23, 43.38, 50.03, 55.34, 79.24, 124.28	15.40, 15.90, 16.50, 17.40, 21.90, 21.90, 25.30, 43.00, 44.20, 50.60, 55.20, 78.80, 124.10
147	1	3364	LTS0070633	426.72	C=C(CCC=C(C)C)[C@H]1CC[C@]2(C)[C@@H]1CC[C@@H]1[C@]3(C)CC[C@H](O)C(C)(C)[C@@H]3CC[C@]12C	Terpenoids	Triterpenoids	Dammarane and Protostane triterpenoids	15.49, 15.91, 16.45, 17.45, 21.79, 21.82, 25.68, 43.23, 43.38, 50.03, 55.34, 79.24, 124.28	15.40, 15.90, 16.50, 17.40, 21.90, 21.90, 25.30, 43.00, 44.20, 50.60, 55.20, 78.80, 124.10
148	1	2885	LTS0174474	320.42	C=C1CC(OC(C)=O)C(OC(C)=O)C2(C)CC3C(C(C)C)C3C12	Terpenoids|Terpenoids	Sesquiterpenoids|Sesquiterpenoids	|Copaane sesquiterpenoids	11.79, 16.80, 17.94, 19.92, 20.07, 20.77, 20.91, 24.03, 30.63, 55.02, 75.70, 76.09	11.30, 16.80, 17.90, 20.00, 20.00, 20.50, 20.90, 24.00, 29.40, 55.00, 75.10, 76.50
149	1	2616	LTS0207566	426.72	CC(C)=CCC[C@H](C)[C@@H]1CC[C@]2(C)[C@H]3CC[C@@H]4C(=CC[C@H](O)C4(C)C)[C@]3(C)CC[C@@]12C	Terpenoids	Triterpenoids	Lanostane, Tirucallane and Euphane triterpenoids	17.70, 17.94, 19.27, 19.80, 20.07, 20.15, 22.16, 25.68, 36.23, 46.96, 48.55, 53.21, 75.70, 125.83, 126.88	17.70, 18.10, 19.20, 19.80, 20.10, 20.10, 22.20, 25.80, 36.40, 47.30, 48.30, 52.70, 74.70, 125.40, 126.70
150	1	936	LTS0156592	318.45	C=C(C)[C@H]1CC[C@@]23C=C(CO)[C@@H](CC2)C[C@H]3[C@]1(C)CCC(=O)O	Terpenoids|Terpenoids	Diterpenoids|Diterpenoids	Atisane diterpenoids|Secokaurane diterpenoids	15.57, 24.03, 40.54, 48.55, 49.70, 136.10	15.50, 24.20, 40.20, 48.30, 49.50, 136.20
151	1	3185	LTS0075926	320.47	C=C(C)[C@H]1CC[C@]23CC[C@H](C[C@@H]2[C@]1(C)CCC(=O)O)[C@@H](CO)C3	Terpenoids	Diterpenoids	Atisane diterpenoids	15.57, 24.03, 36.81, 40.67, 49.70, 49.85	15.50, 24.20, 37.30, 41.00, 49.50, 49.60
152	1	1575	LTS0269929	426.72	CC1=CC[C@]2(C)CC[C@]3(C)[C@H](CC[C@@H]4[C@@]5(C)CCC(O)C(C)(C)[C@@H]5CC[C@]43C)[C@H]2C1C	Terpenoids	Triterpenoids	Ursane and Taraxastane triterpenoids	14.77, 15.91, 16.01, 17.70, 17.94, 21.79, 21.82, 22.16, 39.27, 43.38, 48.55, 50.03, 55.34, 79.24, 126.88	14.80, 15.90, 16.00, 17.70, 18.40, 21.90, 21.90, 22.00, 39.20, 44.10, 48.50, 50.40, 55.20, 78.80, 126.70
153	1	3605	LTS0215354	426.72	C=C(CCC=C(C)C)C1CC[C@]2(C)C1CC[C@@H]1[C@@]3(C)CC[C@H](O)C(C)(C)[C@@H]3CC[C@]12C	nan	nan	nan	15.49, 15.91, 16.45, 17.45, 21.79, 21.82, 25.68, 43.38, 50.03, 53.21, 55.34, 79.24, 124.28	15.40, 15.90, 16.50, 17.40, 21.90, 21.90, 25.30, 44.20, 50.60, 52.60, 55.20, 78.80, 124.10
154	1	4567	LTS0024262	412.69	CCC(C=CC(C)C1CCC2C3CC=C4CC(O)CCC4(C)C3CCC12C)C(C)C	Terpenoids	Steroids	Stigmastane steroids	11.79, 16.01, 19.33, 19.41, 19.48, 20.15, 31.01, 33.07, 40.67, 43.38, 50.03, 56.02, 56.81, 70.91, 122.23, 134.09, 138.81	11.70, 16.10, 19.40, 19.40, 19.40, 20.30, 31.40, 32.30, 40.60, 44.00, 50.50, 56.00, 56.90, 71.30, 121.30, 134.10, 140.00
155	1	5978	LTS0051016	320.47	C=C(C)[C@H]1CC[C@@]23CC[C@@H](C[C@H]2[C@]1(C)CCC(=O)O)[C@@H](CO)C3	Terpenoids	Diterpenoids	Atisane diterpenoids	15.57, 24.03, 36.81, 40.67, 48.65, 49.70	15.50, 24.20, 37.30, 41.00, 49.20, 49.50
156	1	704	LTS0218833	468.76	CC(=O)O[C@H]1CC[C@]23C[C@]24CC[C@]2(C)[C@@H]([C@@H](C)CCC=C(C)C)CC[C@@]2(C)[C@@H]4CC[C@H]3C1(C)C	Terpenoids	Triterpenoids	Cycloartane triterpenoids	17.70, 17.94, 19.33, 19.80, 20.07, 20.15, 21.27, 25.68, 36.23, 46.96, 48.55, 53.21, 80.45, 125.83	17.70, 18.10, 19.30, 19.80, 20.10, 20.10, 21.20, 25.80, 36.40, 47.00, 47.90, 52.70, 80.50, 125.90
157	1	4887	LTS0046755	400.68	CC(C)C(C)CCC(C)C1CCC2C3CC=C4CC(O)CCC4(C)C3CCC12C	Terpenoids	Steroids	Ergostane steroids	11.95, 15.49, 19.09, 19.23, 19.27, 19.48, 31.01, 33.07, 36.09, 39.12, 50.03, 56.14, 56.81, 70.91, 122.23	12.00, 15.40, 19.00, 19.00, 19.20, 19.40, 31.50, 32.30, 35.40, 39.10, 50.50, 56.10, 56.90, 71.30, 121.30
158	1	4562	LTS0255093	320.47	C=C(C)[C@H]1CC[C@]23CC[C@@H](C[C@H]2[C@@]1(C)CCC(=O)O)[C@@](C)(O)C3	Terpenoids	Diterpenoids	Atisane diterpenoids	15.57, 24.03, 24.61, 31.01, 49.70, 49.85	15.50, 24.20, 25.00, 31.70, 49.50, 49.60
159	1	2422	LTS0254062	426.72	CC[C@H](/C=C/[C@@H](C)[C@H]1CC[C@H]2[C@]3(C)CC=C4C[C@@H](O)CC[C@]4(C)[C@H]3CC[C@]12C)C(C)C	Terpenoids	Steroids	Stigmastane steroids	11.79, 15.49, 16.37, 20.15, 20.77, 20.84, 21.68, 31.01, 40.67, 43.38, 48.55, 53.21, 56.14, 70.91, 126.88, 134.09, 138.81	11.50, 15.20, 16.30, 20.30, 20.60, 20.60, 21.60, 31.80, 40.60, 44.00, 48.30, 52.90, 56.10, 71.50, 126.70, 134.20, 138.70
160	1	2409	LTS0155418	426.72	C/C=C(/CC[C@@H](C)[C@H]1CC[C@H]2C3=CC[C@H]4[C@H](C)[C@@H](O)CC[C@]4(C)[C@H]3CC[C@@]21C)C(C)C	Terpenoids|Terpenoids	Steroids|Steroids	Ergostane steroids|Stigmastane steroids	11.95, 14.10, 15.49, 16.61, 19.09, 21.82, 22.16, 34.14, 36.09, 39.27, 49.70, 49.85, 50.03, 54.43, 76.09, 126.88, 129.70	11.90, 14.20, 15.20, 16.60, 18.90, 22.00, 22.00, 34.70, 35.10, 39.70, 49.50, 50.30, 50.60, 54.60, 76.50, 126.70, 129.60
161	1	4987	LTS0263141	442.72	C[C@H]1[C@H](C)CC[C@]2(CO)CC[C@]3(C)C(=CC[C@@H]4[C@@]5(C)CC[C@@H](O)C(C)(C)[C@H]5CC[C@]43C)[C@@H]12	Terpenoids	Triterpenoids	Ursane and Taraxastane triterpenoids	15.49, 16.61, 17.07, 21.27, 21.79, 21.82, 22.98, 38.86, 39.12, 46.96, 55.02, 55.34, 79.24, 125.83	15.20, 16.60, 17.00, 21.20, 21.90, 21.90, 22.70, 39.00, 39.10, 47.30, 55.00, 55.00, 78.80, 125.40
162	1	2815	LTS0182050	288.47	C=CC1C(=C)CCC2C1CCC1C(C)(C)C(O)CCC21C	Terpenoids	Diterpenoids	Cleistanthane diterpenoids	14.10, 24.61, 25.68, 38.86, 43.38, 48.55, 53.21, 75.70, 141.68	14.00, 25.20, 25.20, 38.90, 44.00, 48.40, 52.80, 75.50, 140.90
163	1	513	LTS0125864	412.69	CC[C@H](/C=C/[C@H](C)[C@@H]1CC[C@H]2[C@@H]3CC=C4C[C@@H](O)CC[C@]4(C)[C@@H]3CC[C@@]12C)C(C)C	Terpenoids	Steroids	Stigmastane steroids	11.79, 16.61, 17.94, 20.15, 20.77, 20.84, 31.01, 33.10, 40.67, 43.38, 50.03, 56.14, 56.81, 70.91, 122.23, 134.09, 138.81	11.50, 16.60, 18.20, 20.30, 20.60, 20.60, 31.80, 32.10, 40.60, 44.00, 50.40, 56.10, 56.90, 71.50, 121.40, 134.20, 138.70
164	1	3101	LTS0252804	468.76	CC(=O)O[C@H]1CC[C@]23C[C@]24CC[C@]2(C)[C@@H]([C@@H](C)CCC=C(C)C)CC[C@]2(C)[C@@H]4CC[C@@H]3C1(C)C	Terpenoids	Triterpenoids	Cycloartane triterpenoids	17.70, 17.94, 19.33, 19.80, 21.27, 21.82, 22.16, 25.68, 36.23, 46.96, 48.55, 53.21, 80.45, 125.83	17.70, 18.10, 19.30, 19.80, 21.20, 22.10, 22.10, 25.80, 36.40, 47.00, 47.90, 52.70, 80.50, 125.90
165	1	2	LTS0136738	442.72	C[C@@H]1[C@H]2C3=CC[C@@H]4[C@@]5(C)CC[C@@H](O)C(C)(C)[C@@H]5CC[C@@]4(C)[C@]3(C)CC[C@@]2(CO)CC[C@H]1C	Terpenoids	Triterpenoids	Ursane and Taraxastane triterpenoids	15.49, 16.61, 17.07, 21.00, 21.79, 21.82, 23.70, 38.45, 39.12, 46.96, 55.02, 55.34, 79.24, 125.83	15.20, 16.60, 17.00, 21.00, 21.90, 21.90, 23.30, 38.50, 39.10, 47.30, 55.00, 55.00, 78.80, 125.30
166	1	5149	LTS0008025	442.72	C[C@@H]1[C@H]2C3=CC[C@@H]4[C@@]5(C)CC[C@H](O)C(C)(C)[C@@H]5CC[C@@]4(C)[C@]3(C)CC[C@@]2(CO)CC[C@H]1C	Terpenoids	Triterpenoids	Ursane and Taraxastane triterpenoids	15.49, 16.61, 17.07, 21.00, 21.79, 21.82, 23.70, 38.45, 39.12, 46.96, 55.02, 55.34, 79.24, 125.83	15.20, 16.60, 17.00, 21.00, 21.90, 21.90, 23.30, 38.50, 39.10, 47.30, 55.00, 55.00, 78.80, 125.30
167	1	1207	LTS0033454	426.72	CC(C)=CCCC(C)C1CCC2(C)C3CCC4C(=CCC(O)C4(C)C)C3(C)CCC12C	Terpenoids	Triterpenoids	Lanostane, Tirucallane and Euphane triterpenoids	17.94, 19.09, 19.27, 19.80, 22.16, 23.70, 23.79, 23.85, 36.23, 48.55, 48.65, 53.21, 76.09, 125.83, 126.88	18.10, 18.60, 19.20, 19.80, 22.20, 23.70, 23.70, 23.80, 36.40, 48.80, 49.10, 52.70, 76.30, 125.40, 126.70
168	1	496	LTS0200237	426.72	CCC(C=CC(C)C1CCC2C1(C)CCC1C3(C)CCC(O)CC3=CCC12C)C(C)C	Terpenoids	Steroids	Stigmastane steroids	11.79, 16.01, 16.37, 19.41, 19.48, 20.07, 20.15, 31.01, 40.67, 43.38, 48.65, 51.84, 56.02, 70.91, 126.88, 134.09, 138.81	11.70, 16.10, 16.30, 19.40, 19.40, 20.20, 20.30, 31.40, 40.60, 44.00, 48.80, 51.20, 56.00, 71.30, 126.70, 134.10, 140.00
169	1	758	LTS0072604	426.72	CC(C)=CCC[C@H](C)[C@H]1CC[C@@]2(C)[C@H]3CC[C@@H]4C(C)(C)[C@@H](O)CC[C@@]45C[C@@]35CC[C@]12C	Terpenoids	Triterpenoids	Cycloartane triterpenoids	17.70, 17.94, 19.33, 19.80, 19.84, 19.86, 25.68, 36.23, 46.96, 48.55, 53.21, 79.24, 125.83	17.70, 18.10, 19.30, 19.80, 19.80, 19.80, 25.80, 36.40, 47.10, 47.90, 52.70, 78.80, 125.90
170	1	4315	LTS0028976	426.72	CC(C)=CCC[C@H](C)[C@H]1CC[C@@]2(C)[C@@H]3CC[C@H]4C(C)(C)[C@@H](O)CC[C@@]45C[C@@]35CC[C@]12C	Terpenoids	Triterpenoids	Cycloartane triterpenoids	17.70, 17.94, 19.33, 19.80, 19.84, 19.86, 25.68, 36.23, 46.96, 48.55, 53.21, 79.24, 125.83	17.70, 18.10, 19.30, 19.80, 19.80, 19.80, 25.80, 36.40, 47.10, 47.90, 52.70, 78.80, 125.90
171	1	4316	LTS0161433	468.76	CC(=O)O[C@H]1CC[C@]23C[C@@]24CC[C@]2(C)[C@@H]([C@H](C)CCC=C(C)C)CC[C@@]2(C)[C@@H]4CC[C@H]3C1(C)C	Terpenoids	Triterpenoids	Cycloartane triterpenoids	17.70, 17.94, 19.33, 19.80, 20.07, 20.15, 21.27, 25.68, 36.23, 46.96, 48.55, 53.21, 80.45, 125.83	17.70, 18.10, 19.30, 19.80, 20.10, 20.10, 21.20, 25.80, 36.40, 47.00, 48.00, 52.70, 80.50, 125.40
172	1	3401	LTS0274865	426.72	C=C1CC[C@]2(C)CC[C@]3(C)C(CCC4[C@@]5(C)CCC(O)C(C)(C)C5CC[C@]43C)C2C1C	Terpenoids	Triterpenoids	Ursane and Taraxastane triterpenoids	14.77, 15.91, 16.01, 20.15, 21.79, 21.82, 22.98, 36.81, 38.45, 48.55, 50.03, 55.34, 79.24	14.90, 15.90, 16.10, 20.20, 21.90, 21.90, 23.20, 37.00, 38.50, 47.90, 50.50, 55.20, 78.80
173	1	844	LTS0024105	426.72	CC=C(CCC(C)C1CCC2C3=CCC4C(C)C(O)CCC4(C)C3CCC21C)C(C)C	Terpenoids|Terpenoids	Steroids|Steroids	Ergostane steroids|Stigmastane steroids	11.79, 14.70, 14.77, 15.49, 19.09, 21.82, 22.16, 36.09, 36.23, 39.27, 45.77, 50.03, 54.43, 56.81, 76.09, 126.88, 129.70	11.80, 14.60, 14.90, 15.20, 19.00, 22.00, 22.00, 35.10, 36.50, 39.70, 46.10, 50.80, 54.60, 57.20, 76.50, 126.70, 129.60
174	1	629	LTS0084374	456.7	C=C(C)C(O)CCC(C)C1CCC2(C)C3CCC(C(=C)C)C4(CCC(=O)O)CC34CCC12C	Terpenoids	Triterpenoids	Cycloartane triterpenoids	17.22, 17.94, 19.09, 19.33, 24.61, 36.09, 46.96, 48.65, 51.84, 82.39	17.30, 18.10, 18.50, 19.30, 24.50, 36.00, 47.70, 49.10, 52.50, 82.30
175	1	107	LTS0205160	320.47	C=C(C)[C@H]1CC[C@@]23CC[C@@H](C[C@H]2[C@]1(C)CCC(=O)O)[C@@](C)(O)C3	Terpenoids	Diterpenoids	Atisane diterpenoids	15.57, 24.03, 24.61, 31.01, 48.65, 49.70	15.50, 24.20, 25.00, 31.70, 49.20, 49.50
176	1	1563	LTS0092470	426.72	CC(C)=CCC[C@H](C)[C@@H]1CC[C@]2(C)[C@@H]3CC[C@@H]4C(C)(C)[C@@H](O)CC[C@]45C[C@]35CC[C@]12C	Terpenoids	Triterpenoids	Cycloartane triterpenoids	17.70, 17.94, 19.33, 19.80, 19.84, 19.86, 25.68, 36.23, 46.96, 48.55, 53.21, 79.24, 125.83	17.70, 18.10, 19.30, 19.80, 19.80, 19.80, 25.80, 36.40, 47.10, 48.00, 52.70, 78.80, 125.40
177	1	3862	LTS0217131	468.76	CC(=O)O[C@H]1CC[C@]23C[C@]24CC[C@]2(C)[C@@H]([C@H](C)CCC=C(C)C)CC[C@@]2(C)[C@@H]4CC[C@H]3C1(C)C	Terpenoids	Triterpenoids	Cycloartane triterpenoids	17.70, 17.94, 19.33, 19.80, 20.07, 20.15, 21.27, 25.68, 36.23, 46.96, 48.55, 53.21, 80.45, 125.83	17.70, 18.10, 19.30, 19.80, 20.10, 20.10, 21.20, 25.80, 36.40, 47.00, 47.90, 52.70, 80.50, 125.40
178	1	1615	LTS0129084	410.68	C/C=C(/CC[C@@H](C)C1CCC2C3=CC=C4C[C@@H](O)CC[C@]4(C)C3CC[C@@]21C)C(C)C	Terpenoids	Steroids	Stigmastane steroids	11.95, 14.10, 16.01, 19.09, 21.82, 22.16, 34.14, 36.09, 46.96, 54.43, 56.64, 69.75, 116.04, 120.39, 129.70	11.90, 14.20, 16.00, 18.90, 22.00, 22.00, 35.10, 35.80, 46.50, 54.60, 56.60, 69.70, 116.70, 119.40, 129.60
179	1	210	LTS0121325	426.72	C=C(C)[C@@H]1CC[C@]2(C)CC[C@]3(C)[C@H](CC[C@H]4[C@@]5(C)CC[C@H](O)C(C)(C)[C@@H]5CC[C@]43C)[C@@H]12	Terpenoids	Triterpenoids	Lupane triterpenoids	14.70, 15.91, 16.01, 17.94, 19.48, 21.79, 21.82, 38.45, 48.55, 48.65, 50.03, 55.34, 79.24	14.60, 15.90, 16.10, 18.00, 19.40, 21.90, 21.90, 38.10, 48.00, 48.40, 50.50, 55.20, 78.80
180	1	529	LTS0088634	426.72	C=C(C)C1CCC2(C)CCC3(C)C(CCC4C5(C)CCC(O)C(C)(C)C5CCC43C)C12	Terpenoids	Triterpenoids	Lupane triterpenoids	14.70, 15.91, 16.01, 17.94, 19.48, 21.79, 21.82, 38.45, 48.55, 48.65, 50.03, 55.34, 79.24	14.60, 15.90, 16.10, 18.00, 19.40, 21.90, 21.90, 38.10, 48.00, 48.40, 50.50, 55.20, 78.80
181	1	1458	LTS0193963	426.72	C=C(C)[C@@H]1CC[C@]2(C)CC[C@]3(C)[C@H](CC[C@@H]4[C@@]5(C)CC[C@H](O)C(C)(C)[C@H]5CC[C@]43C)[C@@H]12	Terpenoids	Triterpenoids	Lupane triterpenoids	14.70, 15.91, 16.01, 17.94, 19.48, 21.79, 21.82, 38.45, 48.55, 48.65, 50.03, 55.34, 79.24	14.60, 15.90, 16.10, 18.00, 19.40, 21.90, 21.90, 38.10, 48.00, 48.40, 50.50, 55.20, 78.80
182	1	1505	LTS0183989	426.72	C=C(C)[C@@H]1CC[C@@]2(C)CC[C@@]3(C)[C@@H](CC[C@H]4[C@@]5(C)CC[C@H](O)C(C)(C)[C@H]5CC[C@]43C)[C@@H]12	Terpenoids	Triterpenoids	Lupane triterpenoids	14.70, 15.91, 16.01, 17.94, 19.48, 21.79, 21.82, 38.45, 48.55, 48.65, 50.03, 55.34, 79.24	14.60, 15.90, 16.10, 18.00, 19.40, 21.90, 21.90, 38.10, 48.00, 48.40, 50.50, 55.20, 78.80
183	1	2549	LTS0250511	426.72	C=C(C)[C@@H]1CC[C@]2(C)CC[C@]3(C)[C@H](CCC4[C@@]5(C)CC[C@@H](O)C(C)(C)[C@@H]5CC[C@]43C)C12	Terpenoids	Triterpenoids	Lupane triterpenoids	14.70, 15.91, 16.01, 17.94, 19.48, 21.79, 21.82, 38.45, 48.55, 48.65, 50.03, 55.34, 79.24	14.60, 15.90, 16.10, 18.00, 19.40, 21.90, 21.90, 38.10, 48.00, 48.40, 50.50, 55.20, 78.80
184	1	3070	LTS0256952	426.72	C=C(C)[C@@H]1CC[C@]2(C)CC[C@]3(C)[C@H](CC[C@@H]4[C@@]5(C)CC[C@H](O)C(C)(C)[C@@H]5CC[C@]43C)[C@@H]12	Terpenoids	Triterpenoids	Lupane triterpenoids	14.70, 15.91, 16.01, 17.94, 19.48, 21.79, 21.82, 38.45, 48.55, 48.65, 50.03, 55.34, 79.24	14.60, 15.90, 16.10, 18.00, 19.40, 21.90, 21.90, 38.10, 48.00, 48.40, 50.50, 55.20, 78.80
185	1	5565	LTS0255487	426.72	C=C(C)[C@@H]1CC[C@]2(C)CC[C@]3(C)[C@H](CC[C@@H]4[C@@]5(C)CC[C@@H](O)C(C)(C)[C@@H]5CC[C@]43C)[C@H]12	Terpenoids	Triterpenoids	Lupane triterpenoids	14.70, 15.91, 16.01, 17.94, 19.48, 21.79, 21.82, 38.45, 48.55, 48.65, 50.03, 55.34, 79.24	14.60, 15.90, 16.10, 18.00, 19.40, 21.90, 21.90, 38.10, 48.00, 48.40, 50.50, 55.20, 78.80
186	1	5767	LTS0228312	426.72	C=C(C)[C@@H]1CC[C@]2(C)CC[C@]3(C)[C@@H](CC[C@H]4[C@@]5(C)CC[C@@H](O)C(C)(C)[C@@H]5CC[C@]43C)[C@@H]12	Terpenoids	Triterpenoids	Lupane triterpenoids	14.70, 15.91, 16.01, 17.94, 19.48, 21.79, 21.82, 38.45, 48.55, 48.65, 50.03, 55.34, 79.24	14.60, 15.90, 16.10, 18.00, 19.40, 21.90, 21.90, 38.10, 48.00, 48.40, 50.50, 55.20, 78.80
187	1	5843	LTS0108662	426.72	C=C(C)[C@@H]1CC[C@]2(C)CC[C@]3(C)[C@H](CC[C@@H]4[C@@]5(C)CC[C@@H](O)C(C)(C)[C@@H]5CC[C@]43C)[C@@H]12	Terpenoids	Triterpenoids	Lupane triterpenoids	14.70, 15.91, 16.01, 17.94, 19.48, 21.79, 21.82, 38.45, 48.55, 48.65, 50.03, 55.34, 79.24	14.60, 15.90, 16.10, 18.00, 19.40, 21.90, 21.90, 38.10, 48.00, 48.40, 50.50, 55.20, 78.80
188	1	5375	LTS0003384	440.75	C=C(C)[C@H](CC)CC[C@@H](C)[C@H]1CC[C@@]2(C)[C@@H]3CC[C@H]4[C@H](C)[C@@H](O)CC[C@@]45C[C@@]35CC[C@]12C	Terpenoids	Triterpenoids	Cycloartane triterpenoids	11.79, 15.49, 17.94, 19.09, 19.33, 21.27, 36.23, 39.27, 40.67, 46.96, 50.03, 51.84, 76.09	11.50, 15.20, 18.10, 18.90, 19.30, 21.20, 36.20, 39.70, 41.20, 47.70, 50.60, 52.30, 76.50
189	1	6192	LTS0049555	442.72	C=C(C)C(O)CCC(C)C1CCC2(C)C3CCC4C(C)(C)C(O)CCC45CC35CCC12C	Terpenoids	Triterpenoids	Cycloartane triterpenoids	17.22, 17.94, 19.09, 19.33, 19.80, 19.86, 36.09, 46.96, 48.55, 51.84, 79.24, 82.39	17.30, 18.10, 18.50, 19.30, 19.80, 19.80, 36.00, 47.10, 48.00, 52.50, 78.80, 82.30
190	1	4525	LTS0256010	318.45	C=C(C)[C@H]1CC[C@]23C=C(CO)[C@H](CC2)C[C@@H]3[C@]1(C)CCC(=O)O	Terpenoids|Terpenoids	Diterpenoids|Diterpenoids	Atisane diterpenoids|Secokaurane diterpenoids	15.57, 24.03, 40.54, 48.55, 49.70, 136.10	15.50, 24.20, 40.20, 48.30, 49.50, 136.20
191	1	2309	LTS0150428	380.73	CCCCCCCCCCCCCCCCCCCCCCCCCCC	Fatty acids	Fatty acyls	Hydrocarbons	14.05, 14.10	14.00, 14.00
192	1	3273	LTS0061645	426.72	CC(C)=CCC[C@@H](C)[C@H]1CC[C@@]2(C)[C@@H]3CC[C@@H]4C(C)(C)[C@@H](O)CC[C@@]45C[C@@]35CC[C@]12C	Terpenoids	Triterpenoids	Cycloartane triterpenoids	17.70, 17.94, 19.33, 19.80, 19.84, 19.86, 25.68, 36.23, 46.96, 48.55, 53.21, 79.24, 125.83	17.70, 18.10, 19.30, 19.80, 19.80, 19.80, 25.80, 36.40, 47.10, 48.00, 52.70, 78.80, 125.40
193	1	3479	LTS0062833	426.72	CC(C)=CCC[C@@H](C)[C@H]1CC[C@@]2(C)[C@@H]3CC[C@H]4C(C)(C)[C@@H](O)CC[C@@]45CC35CC[C@]12C	Terpenoids	Triterpenoids	Cycloartane triterpenoids	17.70, 17.94, 19.33, 19.80, 19.84, 19.86, 25.68, 36.23, 46.96, 48.55, 53.21, 79.24, 125.83	17.70, 18.10, 19.30, 19.80, 19.80, 19.80, 25.80, 36.40, 47.10, 48.00, 52.70, 78.80, 125.40
194	1	3779	LTS0260410	426.72	CC(C)=CCC[C@@H](C)[C@H]1CC[C@@]2(C)[C@@H]3CC[C@H]4C(C)(C)[C@@H](O)CC[C@@]45C[C@]35CC[C@]12C	Terpenoids	Triterpenoids	Cycloartane triterpenoids	17.70, 17.94, 19.33, 19.80, 19.84, 19.86, 25.68, 36.23, 46.96, 48.55, 53.21, 79.24, 125.83	17.70, 18.10, 19.30, 19.80, 19.80, 19.80, 25.80, 36.40, 47.10, 48.00, 52.70, 78.80, 125.40
195	1	4545	LTS0256994	426.72	C=C1CCC2(C)CCC3(C)C(CCC4C5(C)CCC(O)C(C)(C)C5CCC43C)C2C1C	Terpenoids	Triterpenoids	Ursane and Taraxastane triterpenoids	14.77, 15.91, 16.01, 20.15, 20.77, 21.79, 21.82, 36.81, 38.45, 48.55, 50.03, 55.34, 79.24	14.90, 15.90, 16.10, 20.20, 20.40, 21.90, 21.90, 37.00, 38.50, 47.90, 50.50, 55.20, 78.80
196	1	1952	LTS0152771	320.47	C=C(C)[C@H]1CC[C@]23CCC(C[C@H]2[C@@]1(C)CCC(=O)O)[C@@](C)(O)C3	Terpenoids	Diterpenoids	Atisane diterpenoids	15.57, 24.03, 26.32, 43.38, 49.70, 49.85	15.50, 24.20, 27.30, 43.50, 49.50, 49.60
197	1	1919	LTS0199319	460.73	C[C@H](CCCC(C)(C)OO)[C@H]1CC[C@@]2(C)[C@@H]3CCC4C(C)(C)[C@@H](O)CC[C@@]45C[C@@]35CC[C@]12C	Terpenoids	Triterpenoids	Cycloartane triterpenoids	17.94, 19.09, 19.33, 19.80, 19.86, 21.82, 22.16, 36.23, 46.96, 48.55, 51.84, 79.24	18.10, 18.90, 19.30, 19.80, 19.80, 22.10, 22.10, 36.20, 47.10, 48.00, 52.30, 78.80
198	1	1770	LTS0204629	400.68	CC(C)[C@@H](C)CC[C@@H](C)[C@H]1CC[C@H]2[C@@H]3CC=C4C[C@@H](O)CC[C@]4(C)[C@H]3CC[C@@]21C	Terpenoids	Steroids	Ergostane steroids	15.43, 15.49, 17.94, 19.09, 19.23, 19.27, 31.01, 33.10, 36.09, 39.12, 50.03, 56.14, 56.81, 70.91, 122.23	15.20, 15.40, 18.20, 19.00, 19.00, 19.20, 31.50, 32.10, 35.40, 39.10, 50.40, 56.10, 56.90, 71.50, 121.40
199	1	4374	LTS0165607	400.68	CC(C)[C@H](C)CC[C@@H](C)[C@@H]1CC[C@H]2[C@@H]3CC=C4C[C@@H](O)CC[C@]4(C)[C@@H]3CC[C@]21C	Terpenoids	Steroids	Ergostane steroids	15.43, 15.49, 17.94, 19.09, 19.23, 19.27, 31.01, 33.10, 36.09, 39.12, 50.03, 56.14, 56.81, 70.91, 122.23	15.20, 15.40, 18.20, 19.00, 19.00, 19.20, 31.50, 32.10, 35.40, 39.10, 50.40, 56.10, 56.90, 71.50, 121.40
200	1	4397	LTS0029429	400.68	CC(C)[C@H](C)CC[C@@H](C)[C@H]1CC[C@H]2[C@@H]3CC=C4C[C@@H](O)CC[C@]4(C)[C@H]3CC[C@@]21C	Terpenoids	Steroids	Ergostane steroids	15.43, 15.49, 17.94, 19.09, 19.23, 19.27, 31.01, 33.10, 36.09, 39.12, 50.03, 56.14, 56.81, 70.91, 122.23	15.20, 15.40, 18.20, 19.00, 19.00, 19.20, 31.50, 32.10, 35.40, 39.10, 50.40, 56.10, 56.90, 71.50, 121.40
201	1	4750	LTS0057877	400.68	CC(C)[C@H](C)CC[C@@H](C)[C@H]1CC[C@H]2[C@@H]3CC=C4C[C@@H](O)CCC4(C)[C@H]3CCC21C	Terpenoids	Steroids	Ergostane steroids	15.43, 15.49, 17.94, 19.09, 19.23, 19.27, 31.01, 33.10, 36.09, 39.12, 50.03, 56.14, 56.81, 70.91, 122.23	15.20, 15.40, 18.20, 19.00, 19.00, 19.20, 31.50, 32.10, 35.40, 39.10, 50.40, 56.10, 56.90, 71.50, 121.40
202	1	5903	LTS0050376	400.68	CC(C)[C@@H](C)CC[C@@H](C)[C@H]1CC[C@H]2[C@@H]3CC=C4C[C@@H](O)CC[C@]4(C)C3CC[C@@]21C	Terpenoids	Steroids	Ergostane steroids	15.43, 15.49, 17.94, 19.09, 19.23, 19.27, 31.01, 33.10, 36.09, 39.12, 50.03, 56.14, 56.81, 70.91, 122.23	15.20, 15.40, 18.20, 19.00, 19.00, 19.20, 31.50, 32.10, 35.40, 39.10, 50.40, 56.10, 56.90, 71.50, 121.40
203	1	5015	LTS0269561	426.72	CC(C)=CCC[C@@H](C)[C@H]1CC[C@@]2(C)[C@@H]3CC[C@H]4C(C)(C)[C@@H](O)CC[C@@]45C[C@@]35CC[C@]12C	Terpenoids	Triterpenoids	Cycloartane triterpenoids	17.70, 17.94, 19.33, 19.80, 19.84, 19.86, 25.68, 36.23, 46.96, 48.55, 53.21, 79.24, 125.83	17.70, 18.10, 19.30, 19.80, 19.80, 19.80, 25.80, 36.40, 47.10, 47.90, 52.70, 78.80, 125.40
204	1	559	LTS0057509	426.72	C=C(C)CCC[C@@H](C)[C@H]1CC[C@@]2(C)[C@H]3CC[C@H]4C(C)(C)[C@@H](O)CC[C@@]45C[C@@]35CC[C@]12C	Terpenoids	Triterpenoids	Cycloartane triterpenoids	17.94, 19.09, 19.33, 19.80, 19.86, 22.98, 36.23, 46.96, 48.55, 51.84, 79.24	18.10, 18.90, 19.30, 19.80, 19.80, 22.70, 36.20, 47.10, 48.00, 52.30, 78.80
205	1	4223	LTS0169213	412.69	CC[C@H](/C=C/[C@H](C)[C@H]1CC[C@H]2[C@@H]3CC=C4C[C@@H](O)CC[C@]4(C)[C@H]3CC[C@@]21C)C(C)C	Terpenoids	Steroids	Stigmastane steroids	11.79, 16.61, 17.94, 20.15, 20.77, 20.84, 31.01, 33.10, 40.67, 43.38, 50.03, 56.14, 56.81, 70.91, 122.23, 134.09, 138.81	11.50, 16.60, 18.20, 20.30, 20.60, 20.60, 31.80, 32.10, 40.60, 44.00, 50.40, 56.10, 56.90, 71.50, 121.40, 134.20, 138.70
206	1	4470	LTS0029311	412.69	CC[C@H](/C=C/[C@@H](C)[C@H]1CC[C@H]2[C@@H]3CC=C4C[C@@H](O)CC[C@]4(C)[C@H]3CC[C@@]21C)C(C)C	Terpenoids	Steroids	Stigmastane steroids	11.79, 16.61, 17.94, 20.15, 20.77, 20.84, 31.01, 33.10, 40.67, 43.38, 50.03, 56.14, 56.81, 70.91, 122.23, 134.09, 138.81	11.50, 16.60, 18.20, 20.30, 20.60, 20.60, 31.80, 32.10, 40.60, 44.00, 50.40, 56.10, 56.90, 71.50, 121.40, 134.20, 138.70
207	1	2840	LTS0255871	426.72	C=C(C)CCC[C@@H](C)[C@H]1CC[C@@]2(C)[C@@H]3CC[C@H]4C(C)(C)[C@@H](O)CC[C@@]45C[C@@]35CC[C@]12C	Terpenoids	Triterpenoids	Cycloartane triterpenoids	17.94, 19.09, 19.33, 19.80, 19.86, 22.98, 36.23, 46.96, 48.55, 51.84, 79.24	18.10, 18.90, 19.30, 19.80, 19.80, 22.70, 36.20, 47.10, 47.90, 52.30, 78.80
208	1	5947	LTS0026455	468.76	CC(=O)OC1CCC23CC24CCC2(C)C(C(C)CCC=C(C)C)CCC2(C)C4CCC3C1(C)C	Terpenoids	Triterpenoids	Cycloartane triterpenoids	17.94, 19.09, 19.33, 19.80, 21.19, 21.82, 22.16, 23.85, 36.23, 46.96, 48.55, 53.21, 80.45, 125.83	18.10, 18.60, 19.30, 19.80, 21.10, 22.20, 22.20, 23.80, 36.40, 47.00, 48.00, 52.70, 80.50, 125.40
209	1	4152	LTS0205525	426.72	CC(C)C1CCC2(C)CCC3(C)C4CC=C5C(CCC(O)C5(C)C)C4(C)CCC3(C)C12	Terpenoids	Triterpenoids	Adianane triterpenoids	16.28, 17.94, 19.09, 19.27, 20.15, 20.77, 25.68, 26.32, 30.63, 43.38, 45.77, 46.96, 51.84, 76.09, 116.04	16.20, 18.20, 19.00, 19.00, 20.20, 20.40, 26.70, 26.70, 29.70, 44.50, 46.10, 46.80, 51.50, 76.50, 116.80
210	1	3786	LTS0060131	426.72	CC(C)=CCCC(C)C1CCC2(C)C3CCC4C(C)(C)C(O)CCC45CC35CCC12C	Terpenoids	Triterpenoids	Cycloartane triterpenoids	17.94, 19.09, 19.33, 19.80, 19.84, 19.86, 23.85, 36.23, 46.96, 48.55, 53.21, 79.24, 125.83	18.10, 18.60, 19.30, 19.80, 19.80, 19.80, 23.80, 36.40, 47.10, 48.00, 52.70, 78.80, 125.40
211	1	3772	LTS0208485	426.72	C=C(C)CCCC(C)C1CCC2(C)C3CCC4C(C)(C)C(O)CCC45CC35CCC12C	Terpenoids	Triterpenoids	Cycloartane triterpenoids	17.94, 19.09, 19.33, 19.80, 19.86, 22.98, 36.23, 46.96, 48.55, 51.84, 79.24	18.10, 19.00, 19.30, 19.80, 19.80, 22.70, 36.50, 47.10, 48.00, 52.40, 78.80
212	1	33	LTS0075991	442.76	CC(C)[C@@H](C)CC[C@@H](C)[C@H]1CC[C@@]2(C)[C@@H]3CC[C@H]4C(C)(C)[C@@H](O)CC[C@@]45C[C@@]35CC[C@]12C	Terpenoids	Triterpenoids	Cycloartane triterpenoids	15.49, 17.94, 19.09, 19.23, 19.27, 19.33, 19.80, 19.86, 31.01, 36.23, 39.12, 46.96, 48.55, 51.84, 79.24	15.40, 18.10, 18.90, 19.00, 19.00, 19.30, 19.80, 19.80, 31.50, 36.20, 39.10, 47.10, 47.90, 52.30, 78.80
213	1	1963	LTS0265982	440.75	C=C(C)[C@H](CC)CC[C@@H](C)[C@H]1CCC2(C)[C@@H]3CC[C@H]4[C@H](C)[C@@H](O)CCC45CC35CC[C@]12C	Terpenoids	Triterpenoids	Cycloartane triterpenoids	11.79, 15.49, 17.94, 19.09, 19.33, 21.27, 36.23, 39.27, 40.67, 46.96, 50.03, 51.84, 76.09	11.50, 15.20, 18.10, 18.90, 19.30, 21.20, 36.20, 39.70, 41.20, 47.70, 50.60, 52.40, 76.50
214	1	4443	LTS0044258	442.76	CC(C)C(C)CCC(C)C1CCC2(C)C3CCC4C(C)(C)C(O)CCC45CC35CCC12C	Terpenoids	Triterpenoids	Cycloartane triterpenoids	15.49, 17.94, 19.09, 19.23, 19.27, 19.33, 19.80, 19.86, 31.01, 36.23, 39.12, 46.96, 48.55, 51.84, 79.24	15.40, 18.10, 19.00, 19.00, 19.00, 19.30, 19.80, 19.80, 31.50, 36.50, 39.10, 47.10, 48.00, 52.40, 78.80
215	1	2097	LTS0141442	442.72	C=C(C)[C@H](O)CC[C@@H](C)[C@H]1CC[C@@]2(C)[C@H]3CC[C@H]4C(C)(C)[C@@H](O)CC[C@@]45C[C@@]35CC[C@]12C	Terpenoids	Triterpenoids	Cycloartane triterpenoids	17.70, 17.94, 19.09, 19.33, 19.80, 19.86, 36.09, 46.96, 48.55, 51.84, 77.95, 79.24	17.70, 18.10, 18.50, 19.30, 19.80, 19.80, 35.90, 47.10, 48.00, 52.50, 77.90, 78.80
216	1	2469	LTS0163461	426.72	C=C(C)[C@H]1CC[C@@]2(C)[C@H]1CC[C@]1(C)[C@@H]2CC[C@@H]2[C@@]3(C)CC[C@H](O)C(C)(C)[C@@H]3CC[C@]21C	Terpenoids	Triterpenoids	Hopane and Moretane triterpenoids	15.57, 15.91, 16.37, 16.45, 19.09, 21.79, 21.82, 43.38, 49.85, 50.03, 51.84, 55.34, 79.24	15.50, 15.90, 16.40, 16.40, 19.10, 21.90, 21.90, 44.20, 50.50, 51.10, 51.20, 55.20, 78.80
217	1	2916	LTS0093446	426.72	CC(C)[C@H]1CC[C@H]2[C@]3(C)CCC4=C(CC[C@@H]5C(C)(C)[C@@H](O)CC[C@]45C)[C@@]3(C)CC[C@]12C	Terpenoids	Triterpenoids	Fernane and Arborinane triterpenoids	15.69, 19.09, 19.80, 21.79, 22.16, 22.98, 24.61, 25.68, 30.72, 53.21, 54.43, 59.51, 76.09	15.60, 19.00, 19.80, 21.70, 22.50, 22.50, 25.30, 25.30, 30.70, 52.70, 54.40, 59.70, 76.30
218	1	1223	LTS0109908	442.72	C=C(C)[C@H](O)CC[C@@H](C)[C@H]1CC[C@@]2(C)[C@@H]3CC[C@H]4C(C)(C)[C@@H](O)CC[C@@]45C[C@@]35CC[C@]12C	Terpenoids	Triterpenoids	Cycloartane triterpenoids	17.70, 17.94, 19.09, 19.33, 19.80, 19.86, 36.09, 46.96, 48.55, 51.84, 77.95, 79.24	17.70, 18.10, 18.50, 19.30, 19.80, 19.80, 35.90, 47.10, 47.90, 52.50, 77.90, 78.80
219	1	5235	LTS0031215	442.72	C=C(C)C1CCC2(C)C(O)CC3(C)C(CCC4C5(C)CCC(O)C(C)(C)C5CCC43C)C12	Terpenoids	Triterpenoids	Lupane triterpenoids	11.79, 15.91, 16.01, 19.48, 20.15, 21.79, 21.82, 39.27, 48.55, 48.65, 51.84, 55.34, 76.09, 79.24	11.30, 15.90, 16.10, 19.40, 20.20, 21.90, 21.90, 39.20, 48.00, 48.40, 51.10, 55.20, 76.30, 78.80
220	1	514	LTS0078568	458.72	CC(C)=CCC(O)C(CO)[C@H]1CC[C@@]2(C)[C@@H]3CC[C@H]4C(C)(C)[C@@H](O)CC[C@@]45C[C@@]35CC[C@]12C	Terpenoids	Triterpenoids	Cycloartane triterpenoids	17.70, 19.33, 19.80, 19.86, 21.79, 21.82, 46.96, 48.55, 48.65, 54.43, 70.91, 79.24, 118.35	17.70, 19.30, 19.80, 19.80, 21.80, 21.80, 47.10, 48.00, 48.30, 54.70, 71.00, 78.80, 119.30
221	1	5063	LTS0060154	426.72	C=C(C)[C@@H]1CC[C@@]2(C)[C@H]1CC[C@]1(C)[C@@H]2CC[C@@H]2[C@@]3(C)CC[C@H](O)C(C)(C)[C@@H]3CC[C@]21C	Terpenoids	Triterpenoids	Hopane and Moretane triterpenoids	15.57, 15.91, 16.37, 16.45, 19.09, 21.79, 21.82, 43.38, 49.85, 50.03, 51.84, 55.34, 79.24	15.50, 15.90, 16.40, 16.40, 19.10, 21.90, 21.90, 44.20, 50.60, 51.10, 51.20, 55.20, 78.80
222	1	376	LTS0134504	442.72	C=C(C)[C@@H](O)CC[C@@H](C)[C@H]1CC[C@@]2(C)[C@@H]3CC[C@H]4C(C)(C)[C@@H](O)CC[C@@]45C[C@@]35CC[C@]12C	Terpenoids	Triterpenoids	Cycloartane triterpenoids	17.70, 17.94, 19.09, 19.33, 19.80, 19.86, 36.09, 46.96, 48.55, 51.84, 77.95, 79.24	17.70, 18.10, 18.50, 19.30, 19.80, 19.80, 36.00, 47.10, 47.90, 52.50, 77.90, 78.80
223	1	923	LTS0081577	468.76	C=C(C)C1CCC2(C)CCC3(C)C(CCC4C5(C)CCC(OC(C)=O)C(C)(C)C5CCC43C)C12	Terpenoids	Triterpenoids	Lupane triterpenoids	14.70, 16.01, 16.45, 17.94, 19.48, 21.19, 21.82, 22.16, 38.45, 48.55, 48.65, 51.84, 55.99, 81.00	14.60, 16.10, 16.40, 18.00, 19.40, 21.10, 22.30, 22.30, 38.10, 48.00, 48.40, 51.40, 55.90, 80.90
224	1	3029	LTS0175466	426.72	CC(C)=CCCC(C)C1CCC2(C)C3CC=C4C(CCC(O)C4(C)C)C3(C)CCC12C	Terpenoids	Triterpenoids	Cucurbitane triterpenoids	16.28, 17.94, 19.09, 19.27, 19.80, 23.85, 25.68, 26.32, 36.23, 45.77, 51.84, 53.21, 76.09, 116.04, 125.83	16.20, 18.10, 18.60, 19.20, 19.80, 23.80, 26.70, 26.70, 36.40, 46.10, 51.50, 52.70, 76.50, 116.80, 125.40
225	1	1415	LTS0118158	528.81	CC(=O)O[C@@H]1CC[C@H]2[C@]3(C)CC[C@@]4(C)[C@@H]5CC(C)(C)[C@H](OC(C)=O)C[C@]5(C)CC[C@]4(C)[C@H]3CC[C@]2(C)[C@H]1C	Terpenoids	Triterpenoids	Friedelane triterpenoids	11.79, 13.96, 15.57, 19.09, 20.15, 21.19, 21.27, 22.98, 25.68, 26.32, 40.67, 48.55, 49.70, 53.21, 75.70, 81.00	11.40, 13.90, 15.50, 18.90, 20.20, 21.20, 21.20, 23.00, 25.70, 25.70, 41.40, 48.30, 49.60, 52.70, 75.00, 80.70
226	1	1083	LTS0103350	412.69	C/C=C(/CC[C@@H](C)[C@H]1CC[C@H]2[C@@H]3CC=C4C[C@@H](O)CC[C@]4(C)[C@H]3CC[C@@]21C)C(C)C	Terpenoids	Steroids	Stigmastane steroids	14.10, 15.49, 17.94, 19.09, 21.82, 22.16, 33.10, 36.09, 36.23, 50.03, 56.64, 56.81, 70.91, 122.23, 129.70	14.20, 15.20, 18.20, 18.90, 22.00, 22.00, 32.10, 35.10, 36.20, 50.40, 56.90, 57.00, 71.50, 121.40, 129.60
227	1	749	LTS0077599	468.76	C=C(C)[C@@H]1CC[C@]2(C)CC[C@]3(C)[C@H](CC[C@@H]4[C@@]5(C)CC[C@H](OC(C)=O)C(C)(C)[C@@H]5CC[C@]43C)[C@@H]12	Terpenoids	Triterpenoids	Lupane triterpenoids	14.70, 16.01, 16.45, 17.94, 19.48, 21.27, 22.16, 22.98, 38.45, 48.55, 48.65, 51.84, 55.99, 81.00	14.60, 16.10, 16.40, 18.00, 19.40, 21.20, 22.40, 22.40, 38.10, 48.00, 48.40, 51.40, 55.90, 80.90
228	1	2171	LTS0154178	468.76	C=C(C)[C@@H]1CC[C@]2(C)CC[C@]3(C)[C@H](CC[C@H]4C3(C)CC[C@H]3C(C)(C)[C@@H](OC(C)=O)CC[C@@]34C)[C@@H]12	Terpenoids	Triterpenoids	Lupane triterpenoids	14.70, 16.01, 16.45, 17.94, 19.48, 21.27, 22.16, 22.98, 38.45, 48.55, 48.65, 51.84, 55.99, 81.00	14.60, 16.10, 16.40, 18.00, 19.40, 21.20, 22.40, 22.40, 38.10, 48.00, 48.40, 51.40, 55.90, 80.90
229	1	3820	LTS0207713	468.76	C=C(C)[C@@H]1CC[C@]2(C)CC[C@]3(C)[C@H](CC[C@H]4[C@@]5(C)CC[C@H](OC(C)=O)C(C)(C)[C@@H]5CC[C@]43C)[C@H]12	Terpenoids	Triterpenoids	Lupane triterpenoids	14.70, 16.01, 16.45, 17.94, 19.48, 21.27, 22.16, 22.98, 38.45, 48.55, 48.65, 51.84, 55.99, 81.00	14.60, 16.10, 16.40, 18.00, 19.40, 21.20, 22.40, 22.40, 38.10, 48.00, 48.40, 51.40, 55.90, 80.90
230	1	5574	LTS0022628	468.76	C=C(C)[C@H]1CC[C@]2(C)CC[C@]3(C)[C@H](CC[C@@H]4[C@@]5(C)CC[C@H](OC(C)=O)C(C)(C)[C@@H]5CC[C@]43C)[C@H]12	Terpenoids	Triterpenoids	Lupane triterpenoids	14.70, 16.01, 16.45, 17.94, 19.48, 21.27, 22.16, 22.98, 38.45, 48.55, 48.65, 51.84, 55.99, 81.00	14.60, 16.10, 16.40, 18.00, 19.40, 21.20, 22.40, 22.40, 38.10, 48.00, 48.40, 51.40, 55.90, 80.90
231	1	5673	LTS0031573	468.76	C=C(C)[C@@H]1CC[C@]2(C)CC[C@]3(C)[C@H](CC[C@@H]4[C@@]5(C)CC[C@H](OC(C)=O)C(C)(C)[C@H]5CC[C@]43C)[C@@H]12	Terpenoids	Triterpenoids	Lupane triterpenoids	14.70, 16.01, 16.45, 17.94, 19.48, 21.27, 22.16, 22.98, 38.45, 48.55, 48.65, 51.84, 55.99, 81.00	14.60, 16.10, 16.40, 18.00, 19.40, 21.20, 22.40, 22.40, 38.10, 48.00, 48.40, 51.40, 55.90, 80.90
232	1	3291	LTS0263482	426.72	CC1(C)CCC2(C)CCC3(C)C4=C(CCC3(C)C2C1)C1(C)CCC(O)C(C)(C)C1CC4	Terpenoids	Triterpenoids	Multiflorane triterpenoids	19.09, 20.15, 20.77, 21.79, 24.61, 25.68, 30.63, 30.72, 51.84, 53.21, 76.09	19.00, 20.20, 20.40, 21.70, 25.30, 25.30, 30.30, 30.30, 51.50, 52.70, 76.30
233	1	3955	LTS0026037	468.76	C=C1CCC2(C)CCC3(C)C(CCC4C5(C)CCC(OC(C)=O)C(C)(C)C5CCC43C)C2C1C	Terpenoids	Triterpenoids	Ursane and Taraxastane triterpenoids	14.77, 16.01, 16.45, 20.15, 20.77, 21.19, 21.82, 22.16, 36.81, 38.45, 48.55, 51.84, 55.99, 81.00	14.90, 16.10, 16.40, 20.20, 20.40, 21.10, 22.30, 22.30, 37.00, 38.50, 47.90, 51.40, 55.90, 80.90
234	1	4327	LTS0231948	426.72	C=C1CC[C@@]2(C)CC[C@@]3(C)[C@@H](CC[C@H]4[C@]5(C)CC[C@H](O)C(C)(C)[C@H]5CC[C@@]43C)[C@H]2[C@@H]1C	Terpenoids	Triterpenoids	Ursane and Taraxastane triterpenoids	14.10, 14.77, 15.91, 16.01, 21.79, 21.82, 22.98, 36.81, 38.45, 48.55, 50.03, 55.34, 79.24	14.30, 14.90, 15.90, 16.10, 21.90, 21.90, 23.00, 37.00, 38.50, 47.90, 50.50, 55.20, 78.80
235	1	3562	LTS0272170	426.72	C=C1CC[C@]2(C)CC[C@]3(C)[C@H](CC[C@@H]4[C@@]5(C)CC[C@@H](O)C(C)(C)[C@@H]5CC[C@]43C)[C@H]2[C@@H]1C	Terpenoids	Triterpenoids	Ursane and Taraxastane triterpenoids	14.10, 14.77, 15.91, 16.01, 21.79, 21.82, 22.98, 36.81, 38.45, 48.55, 50.03, 55.34, 79.24	14.30, 14.90, 15.90, 16.10, 21.90, 21.90, 23.00, 37.00, 38.50, 47.90, 50.50, 55.20, 78.80
236	1	3872	LTS0210066	426.72	C=C1CC[C@]2(C)CC[C@]3(C)[C@H](CC[C@@H]4[C@@]5(C)CC[C@H](O)C(C)(C)[C@@H]5CC[C@]43C)[C@H]2[C@@H]1C	Terpenoids	Triterpenoids	Ursane and Taraxastane triterpenoids	14.10, 14.77, 15.91, 16.01, 21.79, 21.82, 22.98, 36.81, 38.45, 48.55, 50.03, 55.34, 79.24	14.30, 14.90, 15.90, 16.10, 21.90, 21.90, 23.00, 37.00, 38.50, 47.90, 50.50, 55.20, 78.80
237	1	4167	LTS0006950	426.72	C=C1CC[C@]2(C)CC[C@]3(C)[C@H](CC[C@@H]4[C@@]5(C)CC[C@H](O)C(C)(C)[C@@H]5CC[C@]43C)[C@@H]2[C@@H]1C	Terpenoids	Triterpenoids	Ursane and Taraxastane triterpenoids	14.10, 14.77, 15.91, 16.01, 21.79, 21.82, 22.98, 36.81, 38.45, 48.55, 50.03, 55.34, 79.24	14.30, 14.90, 15.90, 16.10, 21.90, 21.90, 23.00, 37.00, 38.50, 47.90, 50.50, 55.20, 78.80
238	1	2744	LTS0168868	456.74	C=C(CC(C)C1CCC2(C)C3CCC4C(C)(C)C(O)CCC45CC35CCC12C)C(O)C(C)C	Terpenoids	Triterpenoids	Cycloartane triterpenoids	17.70, 17.75, 17.78, 17.94, 19.33, 19.80, 19.86, 31.01, 36.81, 46.96, 48.55, 51.84, 77.44, 79.24	18.10, 18.10, 18.10, 18.30, 19.30, 19.80, 19.80, 31.90, 36.80, 47.10, 48.00, 51.90, 77.20, 78.80
239	1	3111	LTS0107567	426.72	CC(C)C1CCC2C1(C)CCC1(C)C3=C(CCC21C)C1(C)CCC(O)C(C)(C)C1CC3	Terpenoids	Triterpenoids	Fernane and Arborinane triterpenoids	15.69, 19.09, 20.15, 21.79, 22.16, 22.98, 24.61, 25.68, 30.72, 51.84, 53.21, 59.51, 76.09	15.60, 19.00, 20.20, 21.70, 22.50, 22.50, 25.30, 25.30, 30.70, 51.20, 52.70, 59.70, 76.30
240	1	5200	LTS0270086	528.81	CC(=O)OC1CCC2C(C)(CCC3C2(C)CCC2(C)C4CC(C)(C)C(OC(C)=O)CC4(C)CCC32C)C1C	Terpenoids	Triterpenoids	Friedelane triterpenoids	11.79, 16.61, 17.94, 20.15, 20.77, 21.00, 21.27, 21.47, 23.70, 23.79, 40.67, 50.03, 51.84, 53.21, 75.70, 81.78	11.40, 16.60, 18.20, 20.20, 20.40, 21.00, 21.20, 21.40, 23.40, 23.40, 41.40, 51.00, 51.50, 52.70, 75.00, 81.80
241	1	2502	LTS0150813	456.74	C=C(C[C@@H](C)[C@H]1CC[C@@]2(C)[C@@H]3CC[C@H]4C(C)(C)[C@@H](O)CC[C@@]45C[C@@]35CC[C@]12C)[C@H](O)C(C)C	Terpenoids	Triterpenoids	Cycloartane triterpenoids	17.94, 19.09, 19.23, 19.27, 19.33, 19.80, 19.86, 31.01, 36.09, 46.96, 48.55, 51.84, 77.44, 79.24	18.10, 18.70, 18.80, 18.80, 19.30, 19.80, 19.80, 31.60, 35.60, 47.10, 47.90, 51.80, 77.20, 78.80
242	1	5037	LTS0002506	426.72	C=C(C)C1CCC2(C)C1CCC1(C)C2CCC2C3(C)CCC(O)C(C)(C)C3CCC21C	Terpenoids	Triterpenoids	Hopane and Moretane triterpenoids	15.91, 16.01, 16.37, 16.45, 20.07, 21.79, 21.82, 43.38, 50.03, 51.84, 53.21, 55.34, 79.24	15.90, 16.10, 16.40, 16.40, 20.00, 21.90, 21.90, 44.20, 51.10, 51.20, 53.10, 55.20, 78.80
243	1	3067	LTS0117429	468.76	C=C1CC[C@]2(C)CC[C@]3(C)[C@@H](CC[C@H]4[C@@]5(C)CCC(OC(C)=O)C(C)(C)[C@@H]5CC[C@]43C)[C@@H]2C1C	Terpenoids	Triterpenoids	Ursane and Taraxastane triterpenoids	14.77, 16.01, 16.45, 17.94, 21.27, 22.16, 22.95, 22.98, 30.82, 38.45, 48.55, 51.84, 55.99, 81.00	14.90, 16.10, 16.40, 18.40, 21.20, 22.40, 22.40, 23.00, 30.90, 38.50, 47.90, 51.40, 55.90, 80.90
244	1	3125	LTS0176169	440.7	C=C(C)[C@@H]1CC[C@]2(C)[C@H](CC[C@@H]3[C@@]4(C)CC[C@@H](C(=C)C)[C@@H]4CC[C@]32C)[C@@]1(C)CCC(=O)O	Terpenoids	Triterpenoids	Dammarane and Protostane triterpenoids	15.49, 16.37, 16.45, 16.61, 19.09, 22.98, 45.77, 48.55, 48.65, 49.85, 50.03	15.20, 16.40, 16.40, 16.60, 18.90, 22.80, 45.80, 47.80, 48.90, 50.00, 50.60
245	1	5593	LTS0105863	526.79	C=C(C)[C@@H](CC[C@H](C)[C@H]1CC[C@@]2(C)[C@@H]3CC[C@H]4C(C)(C)[C@@H](OC(C)=O)CC[C@@]45C[C@@]35CC[C@]12C)OC(C)=O	Terpenoids	Triterpenoids	Cycloartane triterpenoids	17.94, 19.09, 19.33, 19.48, 20.07, 20.15, 20.77, 21.27, 36.09, 46.96, 48.55, 51.84, 77.44, 80.45	18.10, 18.50, 19.30, 19.40, 20.10, 20.10, 20.50, 21.20, 36.00, 47.00, 47.90, 52.50, 76.80, 80.50
246	1	5445	LTS0009360	544.81	CC(=O)O[C@@H](CC[C@H](C)[C@H]1CC[C@@]2(C)[C@@H]3CC[C@H]4C(C)(C)[C@@H](OC(C)=O)CC[C@@]45C[C@@]35CC[C@]12C)C(C)(C)O	Terpenoids	Triterpenoids	Cycloartane triterpenoids	17.78, 17.94, 19.33, 20.07, 20.15, 21.19, 21.27, 24.61, 25.68, 36.09, 46.96, 48.55, 51.84, 80.45, 81.78	18.10, 18.20, 19.30, 20.10, 20.10, 21.10, 21.20, 25.40, 25.40, 36.00, 47.00, 47.90, 52.50, 80.50, 81.70
247	1	2041	LTS0139499	460.73	CC(CCC(O)C(C)(C)O)C1CCC2(C)C3CCC4C(C)(C)C(O)CCC45CC35CCC12C	Terpenoids	Triterpenoids	Cycloartane triterpenoids	17.94, 19.09, 19.33, 19.80, 19.86, 25.68, 26.32, 36.09, 46.96, 48.55, 51.84, 77.95, 79.24	18.10, 18.50, 19.30, 19.80, 19.80, 26.70, 26.70, 36.00, 47.10, 48.00, 52.50, 78.80, 79.10
248	1	1740	LTS0190545	468.76	C=C1CC[C@]2(C)CC[C@]3(C)[C@H](CC[C@@H]4[C@@]5(C)CC[C@H](OC(C)=O)C(C)(C)[C@@H]5CC[C@]43C)[C@H]2[C@@H]1C	Terpenoids	Triterpenoids	Ursane and Taraxastane triterpenoids	14.10, 14.77, 16.01, 16.45, 21.27, 22.16, 22.95, 22.98, 36.81, 38.45, 48.55, 51.84, 55.99, 81.00	14.30, 14.90, 16.10, 16.40, 21.20, 22.40, 22.40, 23.00, 37.00, 38.50, 47.90, 51.40, 55.90, 80.90
249	1	3509	LTS0073059	544.81	CC(=O)OC(CCC(C)C1CCC2(C)C3CCC4C(C)(C)C(OC(C)=O)CCC45CC35CCC12C)C(C)(C)O	Terpenoids	Triterpenoids	Cycloartane triterpenoids	17.78, 17.94, 19.33, 20.91, 21.19, 21.82, 22.16, 24.61, 25.68, 36.09, 46.96, 48.55, 51.84, 80.45, 81.78	18.10, 18.20, 19.30, 20.90, 21.10, 22.20, 22.20, 25.40, 25.40, 36.00, 47.00, 48.00, 52.50, 80.50, 81.70

## Sheet: Score < 1.0 but >= 0.9
Position	Score	ID	LTS	MW	SMILES	NP Pathway	NP Superclass	NP Class	Matched Spectrum Shifts	SDF Shifts
250	0.97	4293	LTS0169332	558.88	C=C(C)C1CCC2(C)CCC3(C)C(CCC4C5(C)CCC(OC(=O)CCc6ccccc6)C(C)(C)C5CCC43C)C12	Terpenoids	Triterpenoids	Lupane triterpenoids	14.70, 16.01, 16.45, 17.94, 19.48, 22.16, 22.98, 38.45, 48.55, 48.65, 51.84, 53.21, 80.45, 126.88, 127.99, 128.19, 128.41, 128.93	14.60, 16.10, 16.40, 18.00, 19.40, 22.40, 22.40, 38.10, 48.00, 48.40, 51.40, 53.00, 80.50, 126.70, 128.30, 128.30, 128.50, 128.50
251	0.97	5688	LTS0093820	558.88	C=C(C)[C@@H]1CC[C@]2(C)CC[C@]3(C)[C@H](CC[C@@H]4[C@@]5(C)CC[C@H](OC(=O)CCc6ccccc6)C(C)(C)[C@@H]5CC[C@]43C)[C@@H]12	Terpenoids	Triterpenoids	Lupane triterpenoids	14.70, 16.01, 16.45, 17.94, 19.48, 22.16, 22.98, 38.45, 48.55, 48.65, 51.84, 53.21, 80.45, 126.88, 127.99, 128.19, 128.41, 128.93	14.60, 16.10, 16.40, 18.00, 19.40, 22.40, 22.40, 38.10, 48.00, 48.40, 51.40, 53.00, 80.50, 126.70, 128.30, 128.30, 128.50, 128.50
252	0.97	2272	LTS0151966	560.81	CC1CCC23CCC4(C)C(C(CC5C6(C)CCC(OC(=O)c7ccccc7)C(C)(C)C6CCC54C)OC2=O)C3C1C	Terpenoids	Triterpenoids	Ursane and Taraxastane triterpenoids	15.57, 16.01, 19.61, 20.15, 21.27, 21.82, 22.16, 39.12, 40.67, 48.65, 49.70, 55.76, 55.99, 72.25, 80.45, 128.93, 129.31, 129.90, 129.96, 133.66	15.50, 16.10, 19.70, 20.20, 21.20, 22.20, 22.20, 39.00, 41.30, 49.20, 49.40, 55.70, 55.90, 72.30, 80.50, 129.10, 129.10, 129.90, 129.90, 133.40
253	0.97	1338	LTS0064484	524.86	C=C(C)C1CCC2(C)CCC3(C)C(CCC4C5(C)CCC(OC(=O)CCCCC)C(C)(C)C5CCC43C)C12	Terpenoids	Triterpenoids	Lupane triterpenoids	13.96, 14.70, 16.01, 16.45, 17.94, 19.48, 22.16, 22.98, 38.45, 48.55, 48.65, 51.84, 53.21, 80.45	13.90, 14.60, 16.10, 16.40, 18.00, 19.40, 22.40, 22.40, 38.10, 48.00, 48.40, 51.40, 53.00, 80.60
254	0.97	219	LTS0059576	524.86	C=C(C)[C@@H]1CC[C@]2(C)CC[C@]3(C)[C@H](CC[C@@H]4[C@@]5(C)CC[C@H](OC(=O)CCCCC)C(C)(C)[C@@H]5CC[C@]43C)[C@@H]12	Terpenoids	Triterpenoids	Lupane triterpenoids	13.96, 14.70, 16.01, 16.45, 17.94, 19.48, 22.16, 22.98, 38.45, 48.55, 48.65, 51.84, 53.21, 80.45	13.90, 14.60, 16.10, 16.40, 18.00, 19.40, 22.40, 22.40, 38.10, 48.00, 48.40, 51.40, 53.00, 80.60
255	0.97	5939	LTS0130209	526.79	C=C(C)C1CCC2(COC(C)=O)CCC3(C)C(CCC4C5(C)CCC(OC(C)=O)C(C)(C)C5CCC43C)C12	Terpenoids	Triterpenoids	Lupane triterpenoids	14.77, 16.01, 16.45, 19.27, 20.91, 21.19, 21.82, 22.16, 36.81, 48.55, 48.65, 51.84, 55.99, 81.00	14.80, 16.10, 16.40, 19.20, 20.90, 21.10, 22.30, 22.30, 37.50, 48.00, 48.90, 51.40, 55.90, 80.90
256	0.97	746	LTS0210707	526.79	C=C(C)C(CCC(C)C1CCC2(C)C3CCC4C(C)(C)C(OC(C)=O)CCC45CC35CCC12C)OC(C)=O	Terpenoids	Triterpenoids	Cycloartane triterpenoids	17.94, 19.09, 19.33, 19.48, 20.77, 21.19, 21.82, 22.16, 36.09, 46.96, 48.55, 51.84, 77.44, 80.45	18.10, 18.50, 19.30, 19.40, 20.50, 21.10, 22.20, 22.20, 36.00, 47.00, 48.00, 52.50, 76.80, 80.50
257	0.97	3713	LTS0224230	510.79	C=C(C)[C@@H]1CC[C@]2(C)CC[C@]3(C)[C@H](CC[C@@H]4[C@@]5(C)CC[C@H](OC(=O)CC(C)=O)C(C)(C)[C@@H]5CC[C@]43C)[C@@H]12	Terpenoids	Triterpenoids	Lupane triterpenoids	14.70, 16.01, 16.45, 17.94, 19.48, 22.16, 22.98, 30.63, 38.45, 48.55, 48.65, 51.84, 53.21, 80.45	14.60, 16.10, 16.40, 18.00, 19.40, 22.40, 22.40, 30.00, 38.10, 48.00, 48.40, 51.40, 53.00, 80.50
258	0.97	4347	LTS0248425	510.79	C=C(C)C1CCC2(C)CCC3(C)C(CCC4C5(C)CCC(OC(=O)CC(C)=O)C(C)(C)C5CCC43C)C12	Terpenoids	Triterpenoids	Lupane triterpenoids	14.70, 16.01, 16.45, 17.94, 19.48, 22.16, 22.98, 30.63, 38.45, 48.55, 48.65, 51.84, 53.21, 80.45	14.60, 16.10, 16.40, 18.00, 19.40, 22.40, 22.40, 30.00, 38.10, 48.00, 48.40, 51.40, 53.00, 80.50
259	0.97	1915	LTS0172837	532.8	CCC(CCC(C)C1CCC2C3CC(OC(C)=O)C4(O)CC(OC(C)=O)CCC4(C)C3CCC12C)C(C)C	Terpenoids	Steroids	Stigmastane steroids	11.95, 13.08, 15.91, 19.09, 19.23, 19.27, 20.91, 21.82, 36.09, 36.23, 45.77, 46.96, 56.14, 56.81, 70.91, 72.71	12.30, 13.00, 15.90, 18.80, 19.20, 19.20, 20.90, 21.90, 35.40, 36.30, 46.00, 46.10, 56.10, 57.20, 70.80, 73.50
260	0.97	1942	LTS0199596	482.78	C=C(CC[C@@H](C)[C@H]1CC[C@@]2(C)[C@@H]3CC[C@H]4C(C)(C)[C@@H](OC(C)=O)CC[C@@]45C[C@@]35CC[C@]12C)C(C)C	Terpenoids	Triterpenoids	Cycloartane triterpenoids	17.94, 19.27, 19.33, 20.07, 20.15, 21.27, 21.79, 21.82, 34.14, 36.09, 46.96, 48.55, 51.84, 80.45	18.10, 19.30, 19.30, 20.10, 20.10, 21.20, 21.90, 21.90, 33.80, 35.00, 47.00, 47.90, 52.30, 80.50
261	0.97	4674	LTS0193295	482.78	C=C(CC[C@@H](C)[C@@H]1CC[C@]2(C)[C@@H]3CC[C@@H]4C(C)(C)[C@@H](OC(C)=O)CC[C@]45C[C@]35CC[C@]12C)C(C)C	Terpenoids	Triterpenoids	Cycloartane triterpenoids	17.94, 19.27, 19.33, 21.27, 21.73, 21.79, 21.82, 22.16, 34.14, 36.09, 46.96, 48.55, 51.84, 80.45	18.10, 19.30, 19.30, 21.20, 21.90, 21.90, 22.10, 22.10, 33.80, 35.00, 47.00, 48.00, 52.30, 80.50
262	0.97	2211	LTS0163383	482.78	C=C(CCC(C)C1CCC2(C)C3CCC4C(C)(C)C(OC(C)=O)CCC45CC35CCC12C)C(C)C	Terpenoids	Triterpenoids	Cycloartane triterpenoids	17.94, 19.27, 19.33, 21.19, 21.82, 22.16, 22.95, 22.98, 34.14, 36.09, 46.96, 48.55, 51.84, 80.45	18.10, 19.30, 19.30, 21.10, 22.20, 22.20, 22.40, 22.40, 35.00, 35.00, 47.00, 48.00, 52.30, 80.50
263	0.97	4024	LTS0217242	466.74	CC(=O)O[C@H]1CC[C@]2(C)C3=CC[C@@]4(C)[C@@H]5CC[C@H](C(C)C)[C@@]5(C)CC[C@]4(C)C3=CC[C@H]2C1(C)C	Terpenoids	Triterpenoids	Fernane and Arborinane triterpenoids	15.69, 19.09, 20.07, 20.15, 21.27, 22.16, 22.95, 22.98, 23.85, 30.72, 48.65, 53.21, 59.51, 80.45, 116.04, 124.28	15.60, 18.90, 20.10, 20.10, 21.20, 22.50, 22.50, 22.90, 23.80, 30.70, 48.90, 52.90, 59.70, 80.50, 116.00, 124.30
264	0.97	5547	LTS0251090	468.76	CC(=O)OC1CCC2(C)C3CCC4(C)C(=CCC5(C(C)C)CCC(C)C45)C3(C)CCC2C1(C)C	Terpenoids	Triterpenoids	Taraxerane triterpenoids	16.45, 17.75, 17.78, 17.94, 20.15, 21.19, 21.82, 22.16, 26.32, 33.41, 39.27, 46.96, 48.65, 55.76, 81.00, 126.88	16.40, 18.30, 18.30, 18.30, 20.20, 21.10, 22.30, 22.30, 26.20, 33.50, 39.20, 46.80, 49.10, 55.70, 80.90, 126.70
265	0.97	3715	LTS0210805	486.77	CC(=O)O[C@@H]1C[C@]2(C)CC[C@]3(C)[C@H]4CC[C@@]5(C)[C@@H](CC[C@H](O)[C@@H]5C)[C@]4(C)CC[C@@]3(C)[C@@H]2CC1(C)C	Terpenoids	Triterpenoids	Friedelane triterpenoids	13.96, 16.61, 19.80, 20.15, 21.27, 22.98, 25.68, 26.32, 43.38, 48.55, 48.65, 53.21, 68.09, 81.00	13.90, 16.60, 19.80, 20.20, 21.20, 23.00, 25.70, 25.70, 43.50, 48.30, 48.30, 53.10, 68.10, 80.70
266	0.97	6221	LTS0047312	468.76	CC(=O)OC1CCC2(C)C3CCC4(C)C(=CCC5(C)CCC(C)(C)CC54)C3(C)CCC2C1(C)C	Terpenoids	Triterpenoids	Taraxerane triterpenoids	15.69, 21.19, 21.55, 21.82, 22.16, 22.98, 26.32, 30.63, 30.72, 48.55, 48.65, 55.76, 81.00, 126.88	15.60, 21.10, 21.50, 22.30, 22.30, 22.50, 26.20, 30.30, 30.30, 48.80, 49.10, 55.70, 80.90, 126.70
267	0.97	3801	LTS0230737	468.76	CC(=O)OC1CCC2(C)C3CCC4(C)C5C(C)CCC5(C(C)C)CCC4(C)C3=CCC2C1(C)C	Terpenoids|Terpenoids	Triterpenoids|Triterpenoids	Lupane triterpenoids|Bauerane triterpenoids	17.75, 17.78, 17.94, 20.15, 21.19, 21.79, 21.82, 23.85, 24.61, 33.41, 39.27, 46.96, 48.55, 48.65, 80.28, 120.39	18.30, 18.30, 18.30, 20.20, 21.10, 21.80, 21.80, 23.90, 24.40, 33.50, 39.20, 46.80, 47.90, 47.90, 80.20, 119.90
268	0.97	5604	LTS0074761	512.76	CC(=O)O[C@H]1CC[C@]2(C)C3CC[C@]4(C)C(=CC[C@@]5(OC(C)=O)CCC(C)(C)CC54)[C@]3(C)CC[C@H]2C1(C)C	Terpenoids	Triterpenoids	Taraxerane triterpenoids	15.69, 20.15, 21.27, 21.55, 22.16, 22.98, 26.32, 30.63, 30.72, 48.65, 55.76, 57.95, 81.00, 126.88	15.60, 20.40, 21.20, 21.50, 22.40, 22.40, 26.10, 30.30, 30.30, 49.10, 55.70, 58.10, 80.90, 126.70
269	0.97	3804	LTS0083998	484.75	CC(=O)O[C@H]1CC[C@]23C[C@]24CC[C@]2(C)[C@@H]([C@@H](C)C/C=C/C(C)(C)O)CC[C@@]2(C)[C@@H]4CC[C@H]3C1(C)C	Terpenoids	Triterpenoids	Cycloartane triterpenoids	17.94, 19.09, 19.33, 20.07, 20.15, 21.27, 30.63, 30.72, 36.23, 46.96, 48.55, 51.84, 80.45, 125.83, 138.81	18.10, 18.60, 19.30, 20.10, 20.10, 21.20, 29.90, 29.90, 36.50, 47.00, 47.90, 52.20, 80.50, 125.40, 139.70
270	0.97	5163	LTS0061013	486.77	CC(=O)OC1CC2(C)CCC3(C)C4CCC5(C)C(C)C(O)CCC5C4(C)CCC3(C)C2CC1(C)C	Terpenoids	Triterpenoids	Friedelane triterpenoids	16.61, 17.94, 20.15, 20.77, 21.00, 21.47, 23.70, 23.79, 43.38, 50.03, 51.84, 53.21, 68.09, 81.78	16.60, 18.20, 20.20, 20.40, 21.00, 21.40, 23.40, 23.40, 44.10, 51.00, 51.50, 52.70, 68.10, 81.80
271	0.97	1619	LTS0115136	466.74	CC(=O)OC1CCC2(C)C3=CCC4(C)C5CCC(C(C)C)C5(C)CCC4(C)C3=CCC2C1(C)C	Terpenoids	Triterpenoids	Fernane and Arborinane triterpenoids	15.69, 20.15, 21.19, 21.73, 21.79, 21.82, 22.16, 22.95, 22.98, 30.72, 48.65, 53.21, 59.51, 80.45, 116.04, 123.38	15.60, 20.20, 21.10, 22.10, 22.20, 22.20, 22.50, 22.50, 22.90, 30.70, 48.90, 52.90, 59.70, 80.50, 116.00, 123.30
272	0.97	2206	LTS0154491	484.75	CC(=O)OC1CCC23CC24CCC2(C)C(C(C)CC=CC(C)(C)O)CCC2(C)C4CCC3C1(C)C	Terpenoids	Triterpenoids	Cycloartane triterpenoids	17.94, 19.09, 19.33, 21.19, 21.82, 22.16, 30.63, 30.72, 36.23, 45.77, 46.96, 51.84, 80.45, 125.83, 138.81	18.10, 18.60, 19.30, 21.10, 22.20, 22.20, 29.90, 29.90, 36.50, 46.40, 47.00, 52.20, 80.50, 125.40, 139.70
273	0.97	3924	LTS0211471	470.77	CC(=O)O[C@@H]1CC[C@H]2[C@]3(C)CC[C@@]4(C)[C@H]5CC(C)(C)CC[C@]5(C)CC[C@]4(C)[C@H]3CC[C@]2(C)[C@H]1C	Terpenoids	Triterpenoids	Friedelane triterpenoids	11.79, 13.96, 15.57, 19.09, 20.15, 21.27, 33.10, 33.35, 33.41, 40.67, 43.23, 48.55, 53.21, 75.70	11.40, 13.90, 15.50, 18.60, 20.20, 21.20, 32.10, 33.40, 33.40, 41.40, 42.80, 48.30, 53.10, 75.00
274	0.97	2018	LTS0169461	470.77	CC(=O)OC1CCC2C(C)(CCC3C2(C)CCC2(C)C4CC(C)(C)CCC4(C)CCC32C)C1C	Terpenoids	Triterpenoids	Friedelane triterpenoids	11.79, 16.61, 19.09, 20.15, 21.00, 21.27, 33.10, 33.35, 33.41, 40.67, 43.23, 51.84, 53.21, 75.70	11.40, 16.60, 18.60, 20.20, 21.00, 21.20, 32.10, 33.40, 33.40, 41.40, 42.80, 51.00, 53.10, 75.00
275	0.97	6257	LTS0106700	440.75	C=C(CCC(C)C(C)C)C1CCC2(C)C3CCC4C(C)(C)C(O)CCC45CC35CCC12C	Terpenoids	Triterpenoids	Cycloartane triterpenoids	15.49, 19.09, 19.23, 19.27, 19.80, 19.86, 20.15, 31.01, 39.12, 46.96, 51.84, 79.24	15.40, 19.00, 19.00, 19.20, 19.80, 19.80, 20.20, 31.50, 39.10, 47.10, 51.70, 78.80
276	0.97	693	LTS0094713	458.76	CC(C)[C@@]1(C)CC[C@@](C)([C@H]2CC[C@]3(C)[C@@H]2CC[C@H]2[C@@]4(C)CC[C@H](O)C(C)(C)[C@@H]4CC[C@]23C)O1	Terpenoids	Triterpenoids	Dammarane and Protostane triterpenoids	15.49, 15.91, 16.45, 17.78, 17.94, 21.68, 21.79, 21.82, 23.70, 34.14, 43.23, 49.70, 50.03, 55.34, 79.24	15.40, 15.90, 16.40, 18.10, 18.10, 21.60, 21.90, 21.90, 23.70, 34.20, 42.90, 49.50, 50.60, 55.20, 78.80
277	0.97	6018	LTS0019263	458.76	CC(C)[C@@]1(C)CC[C@@](C)([C@H]2CC[C@]3(C)[C@@H]2CC[C@@H]2[C@@]4(C)CC[C@H](O)C(C)(C)[C@@H]4CC[C@]23C)O1	Terpenoids	Triterpenoids	Dammarane and Protostane triterpenoids	15.49, 15.91, 16.45, 17.78, 17.94, 21.68, 21.79, 21.82, 23.70, 34.14, 43.23, 49.70, 50.03, 55.34, 79.24	15.40, 15.90, 16.40, 18.10, 18.10, 21.60, 21.90, 21.90, 23.70, 34.20, 42.90, 49.50, 50.60, 55.20, 78.80
278	0.97	5886	LTS0026839	488.74	COC(CC[C@@H](C)[C@H]1CC[C@@]2(C)[C@@H]3CC[C@H]4C(C)(C)[C@@H](OC(C)=O)CC[C@@]45C[C@@]35CC[C@]12C)OC	Terpenoids	Triterpenoids	Cycloartane triterpenoids	17.94, 19.09, 19.33, 20.07, 20.15, 21.27, 36.23, 46.96, 48.55, 51.84, 53.21, 53.32, 80.45	18.10, 18.90, 19.30, 20.10, 20.10, 21.20, 36.20, 47.00, 47.90, 52.30, 53.00, 53.00, 80.50
279	0.97	2485	LTS0155914	470.73	COC(=O)C12CCC(C)C(C)C1C1=CCC3C4(C)CCC(O)C(C)(C)C4CCC3(C)C1(C)CC2	Terpenoids	Triterpenoids	Ursane and Taraxastane triterpenoids	15.49, 16.61, 16.80, 20.91, 21.79, 21.82, 22.98, 38.45, 38.86, 46.96, 51.84, 53.21, 55.02, 79.24, 125.83	15.20, 16.60, 16.80, 20.90, 21.90, 21.90, 22.70, 38.60, 38.70, 47.30, 51.10, 52.60, 55.00, 78.80, 125.30
280	0.97	5743	LTS0086911	470.73	COC(=O)[C@]12CC[C@@H](C)[C@H](C)[C@H]1C1=CC[C@@H]3[C@@]4(C)CC[C@H](O)C(C)(C)[C@@H]4CC[C@@]3(C)[C@]1(C)CC2	Terpenoids	Triterpenoids	Ursane and Taraxastane triterpenoids	15.49, 16.61, 16.80, 20.91, 21.79, 21.82, 23.70, 38.45, 38.86, 46.96, 51.84, 53.21, 55.02, 79.24, 125.83	15.20, 16.60, 16.80, 20.90, 21.90, 21.90, 23.30, 38.50, 38.70, 47.30, 51.10, 52.60, 55.00, 78.80, 125.30
281	0.97	3483	LTS0209109	456.74	COC(C)(C)C=CCC(C)C1CCC2(C)C3CCC4C(C)(C)C(O)CCC45CC35CCC12C	Terpenoids	Triterpenoids	Cycloartane triterpenoids	17.94, 19.09, 19.33, 19.80, 19.86, 25.68, 26.32, 36.23, 46.96, 48.55, 50.03, 51.84, 79.24, 128.93, 136.60	18.10, 18.60, 19.30, 19.80, 19.80, 25.90, 25.90, 36.50, 47.10, 48.00, 50.20, 52.20, 78.80, 129.10, 137.60
282	0.97	5047	LTS0133783	488.74	COC(CCC(C)C1CCC2(C)C3CCC4C(C)(C)C(OC(C)=O)CCC45CC35CCC12C)OC	Terpenoids	Triterpenoids	Cycloartane triterpenoids	17.94, 19.09, 19.33, 21.19, 21.82, 22.16, 36.23, 46.96, 48.55, 51.84, 53.21, 53.32, 80.45	18.10, 19.00, 19.30, 21.10, 22.20, 22.20, 36.50, 47.00, 48.00, 52.40, 53.00, 53.00, 80.50
283	0.97	161	LTS0125088	456.74	COC(C)(C)/C=C/C[C@@H](C)[C@H]1CC[C@@]2(C)[C@@H]3CC[C@H]4C(C)(C)[C@@H](O)CC[C@@]45C[C@@]35CC[C@]12C	Terpenoids	Triterpenoids	Cycloartane triterpenoids	17.94, 19.09, 19.33, 19.80, 19.86, 25.68, 26.32, 36.23, 46.96, 48.55, 50.03, 51.84, 79.24, 125.83, 136.60	18.10, 18.60, 19.30, 19.80, 19.80, 25.90, 25.90, 36.50, 47.10, 47.90, 50.20, 52.20, 78.80, 125.40, 137.60
284	0.97	715	LTS0078310	440.75	C=C(CC[C@H](C)[C@H]1CC[C@@]2(C)[C@@H]3CC[C@@H]4C(C)(C)[C@@H](O)CC[C@@]45C[C@@]35CC[C@]12C)C(C)C	Terpenoids	Triterpenoids	Cycloartane triterpenoids	17.94, 19.27, 19.33, 19.80, 19.86, 21.79, 21.82, 34.14, 36.09, 46.96, 48.55, 51.84, 79.24	18.10, 19.30, 19.30, 19.80, 19.80, 21.90, 21.90, 33.80, 35.00, 47.10, 48.00, 52.30, 78.80
285	0.97	4918	LTS0039804	440.75	C=C(CCC(C)[C@H]1CC[C@@]2(C)C3CC[C@H]4C(C)(C)[C@@H](O)CC[C@@]45C[C@@]35CC[C@]12C)C(C)C	Terpenoids	Triterpenoids	Cycloartane triterpenoids	17.94, 19.27, 19.33, 19.80, 19.86, 21.79, 21.82, 34.14, 36.09, 46.96, 48.55, 51.84, 79.24	18.10, 19.30, 19.30, 19.80, 19.80, 21.90, 21.90, 33.80, 35.00, 47.10, 47.90, 52.30, 78.80
286	0.97	2527	LTS0115025	456.74	C[C@@H](C/C=C\C(C)(C)O)O[C@H]1CC[C@]23C[C@]24CC[C@]2(C)[C@@H](C)CC[C@@]2(C)C4CCC3C1(C)C	Terpenoids	Triterpenoids	Cycloartane triterpenoids	16.01, 17.22, 19.61, 21.19, 21.82, 22.16, 30.63, 30.72, 43.23, 46.96, 48.55, 68.09, 82.39, 129.90, 141.68	16.10, 17.20, 19.60, 21.10, 22.10, 22.10, 29.80, 29.80, 42.30, 47.00, 47.70, 67.20, 82.80, 129.80, 141.30
287	0.97	2121	LTS0138719	440.75	C=C(CC[C@@H](C)[C@@H]1CC[C@]2(C)[C@H]3CC[C@H]4C(C)(C)[C@@H](O)CC[C@@]45C[C@@]35CC[C@@]12C)C(C)C	Terpenoids	Triterpenoids	Cycloartane triterpenoids	17.94, 19.27, 19.33, 19.80, 19.86, 21.79, 21.82, 34.14, 36.09, 46.96, 48.55, 51.84, 79.24	18.10, 19.30, 19.30, 19.80, 19.80, 21.90, 21.90, 33.80, 35.00, 47.10, 48.00, 52.30, 78.80
288	0.97	475	LTS0077845	440.75	C=C(CC[C@@H](C)[C@H]1CC[C@@]2(C)C3CC[C@H]4C(C)(C)[C@@H](O)CC[C@@]45C[C@@]35CC[C@]12C)C(C)C	Terpenoids	Triterpenoids	Cycloartane triterpenoids	17.94, 19.27, 19.33, 19.80, 19.86, 21.79, 21.82, 34.14, 36.09, 46.96, 48.55, 51.84, 79.24	18.10, 19.30, 19.30, 19.80, 19.80, 21.90, 21.90, 33.80, 35.00, 47.10, 48.00, 52.30, 78.80
289	0.97	2304	LTS0193059	440.75	C=C(CC[C@@H](C)[C@H]1CC[C@@]2(C)[C@H]3CC[C@H]4C(C)(C)[C@@H](O)CC[C@@]45C[C@@]35CC[C@]12C)C(C)C	Terpenoids	Triterpenoids	Cycloartane triterpenoids	17.94, 19.27, 19.33, 19.80, 19.86, 21.79, 21.82, 34.14, 36.09, 46.96, 48.55, 51.84, 79.24	18.10, 19.30, 19.30, 19.80, 19.80, 21.90, 21.90, 33.80, 35.00, 47.10, 48.00, 52.30, 78.80
290	0.97	3911	LTS0219542	440.75	C=C(CC[C@@H](C)[C@H]1CC[C@@]2(C)[C@@H]3CC[C@H]4C(C)(C)[C@@H](O)CC[C@@]45C[C@]35CC[C@]12C)C(C)C	Terpenoids	Triterpenoids	Cycloartane triterpenoids	17.94, 19.27, 19.33, 19.80, 19.86, 21.79, 21.82, 34.14, 36.09, 46.96, 48.55, 51.84, 79.24	18.10, 19.30, 19.30, 19.80, 19.80, 21.90, 21.90, 33.80, 35.00, 47.10, 48.00, 52.30, 78.80
291	0.97	4166	LTS0040878	440.75	C=C(CC[C@@H](C)[C@H]1CC[C@@]2(C)[C@H]3CC[C@@H]4C(C)(C)[C@@H](O)CC[C@@]45C[C@@]35CC[C@]12C)C(C)C	Terpenoids	Triterpenoids	Cycloartane triterpenoids	17.94, 19.27, 19.33, 19.80, 19.86, 21.79, 21.82, 34.14, 36.09, 46.96, 48.55, 51.84, 79.24	18.10, 19.30, 19.30, 19.80, 19.80, 21.90, 21.90, 33.80, 35.00, 47.10, 48.00, 52.30, 78.80
292	0.97	5770	LTS0018584	440.75	C=C(CC[C@@H](C)[C@H]1CC[C@@]2(C)[C@@H]3CC[C@H]4C(C)(C)[C@@H](O)CC[C@@]45C[C@@]35CC[C@]12C)C(C)C	Terpenoids	Triterpenoids	Cycloartane triterpenoids	17.94, 19.27, 19.33, 19.80, 19.86, 21.79, 21.82, 34.14, 36.09, 46.96, 48.55, 51.84, 79.24	18.10, 19.30, 19.30, 19.80, 19.80, 21.90, 21.90, 33.80, 35.00, 47.10, 47.90, 52.30, 78.80
293	0.97	2666	LTS0091769	440.75	C=C(C)C(C)CCC(C)C1CCC2(C)C3CCC4C(C)(C)C(O)CCC45CC35CCC12C	Terpenoids	Triterpenoids	Cycloartane triterpenoids	17.94, 19.09, 19.27, 19.33, 19.80, 19.86, 20.15, 36.23, 40.67, 46.96, 48.55, 51.84, 79.24	18.10, 19.00, 19.00, 19.30, 19.80, 19.80, 20.20, 36.50, 41.80, 47.10, 48.00, 52.40, 78.80
294	0.97	1215	LTS0170111	440.75	C=C(C)[C@@H](C)CC[C@@H](C)[C@H]1CC[C@@]2(C)[C@@H]3CC[C@H]4C(C)(C)[C@H](O)CC[C@@]45C[C@@]35CC[C@]12C	Terpenoids	Triterpenoids	Cycloartane triterpenoids	17.94, 19.09, 19.27, 19.33, 19.80, 19.86, 20.15, 36.23, 43.23, 46.96, 48.55, 51.84, 79.24	18.10, 18.90, 18.90, 19.30, 19.80, 19.80, 20.10, 36.20, 42.00, 47.10, 48.00, 52.30, 78.80
295	0.97	3972	LTS0231558	440.75	C=C(C)[C@@H](C)CC[C@@H](C)[C@H]1CC[C@@]2(C)[C@@H]3CC[C@H]4C(C)(C)[C@@H](O)CC[C@@]45C[C@@]35CC[C@]12C	Terpenoids	Triterpenoids	Cycloartane triterpenoids	17.94, 19.09, 19.27, 19.33, 19.80, 19.86, 20.15, 36.23, 43.23, 46.96, 48.55, 51.84, 79.24	18.10, 18.90, 18.90, 19.30, 19.80, 19.80, 20.10, 36.20, 42.00, 47.10, 47.90, 52.30, 78.80
296	0.97	4340	LTS0251756	454.73	C=C(C)C1CCC2(C)CCC3(C)C(CCC4C(C)(CCC(=O)OC)C(C(=C)C)CCC43C)C12	Terpenoids	Triterpenoids	Lupane triterpenoids	14.70, 14.77, 16.37, 17.94, 19.48, 24.61, 38.45, 46.96, 48.55, 48.65, 49.70, 51.84	14.60, 14.90, 16.30, 18.00, 19.40, 24.50, 38.10, 48.00, 48.40, 48.90, 49.10, 51.20
297	0.97	4068	LTS0210385	456.74	C=C(CC[C@@H](C)[C@H]1CC[C@@]2(C)[C@@H]3CC[C@H]4[C@](C)(CO)[C@@H](O)CC[C@@]45C[C@@]35CC[C@]12C)C(C)C	Terpenoids	Triterpenoids	Cycloartane triterpenoids	17.94, 19.27, 19.33, 21.79, 21.82, 22.98, 34.14, 36.09, 48.55, 49.70, 51.84, 77.44	18.10, 19.30, 19.30, 21.90, 21.90, 22.70, 33.80, 35.00, 48.00, 49.60, 52.30, 77.30
298	0.97	3795	LTS0084326	440.75	C=C(CCC(C)C1CCC2(C)C3CCC4C(C)(C)C(O)CCC45CC35CCC12C)C(C)C	Terpenoids	Triterpenoids	Cycloartane triterpenoids	17.94, 19.27, 19.33, 19.80, 19.86, 22.16, 22.98, 34.14, 36.09, 46.96, 48.55, 51.84, 79.24	18.10, 19.30, 19.30, 19.80, 19.80, 22.40, 22.40, 35.00, 35.00, 47.10, 48.00, 52.30, 78.80
299	0.97	4781	LTS0136700	576.68	CCC(C)C(=O)OC1C(OC(C)=O)C(C)=CC23OC2(CC(C)C3OC(C)=O)C(=O)C(C)C(OC(C)=O)C2C1C2(C)C	Terpenoids	Diterpenoids	Lathyrane diterpenoids	11.79, 13.32, 16.80, 16.98, 17.70, 20.07, 20.15, 20.77, 20.84, 20.91, 24.61, 30.63, 31.01, 40.67, 43.38, 70.28, 72.71, 76.09, 77.44, 117.90	11.60, 13.30, 16.80, 16.90, 17.60, 20.40, 20.40, 20.40, 20.90, 20.90, 25.10, 29.60, 31.10, 41.20, 43.30, 70.50, 73.30, 76.80, 77.00, 117.60
300	0.97	2848	LTS0246775	456.74	C=C(CCC(C)C1CCC2(C)C3CCC4C(C)(CO)C(O)CCC45CC35CCC12C)C(C)C	Terpenoids	Triterpenoids	Cycloartane triterpenoids	17.94, 19.27, 19.33, 22.16, 22.95, 22.98, 34.14, 36.09, 46.96, 48.55, 51.84, 77.44	18.10, 19.30, 19.30, 22.40, 22.40, 22.90, 35.00, 35.00, 46.60, 48.00, 52.30, 77.30
301	0.97	5621	LTS0015731	456.7	C[C@H]1CC[C@@]23CC[C@]4(C)[C@@H]([C@@H]2[C@@H]1C)[C@@H](C[C@H]1[C@]4(C)CC[C@@H]2C(C)(C)[C@@H](O)CC[C@@]21C)OC3=O	Terpenoids	Triterpenoids	Ursane and Taraxastane triterpenoids	15.49, 15.57, 16.01, 19.80, 21.27, 21.79, 21.82, 33.10, 39.12, 48.55, 49.70, 54.26, 55.58, 77.44, 79.24	15.20, 15.50, 16.10, 19.80, 21.20, 21.90, 21.90, 33.10, 39.00, 48.10, 49.20, 54.20, 55.50, 77.50, 78.80
302	0.97	764	LTS0074100	456.7	C[C@@H]1[C@H]2[C@@H]3[C@H]4C[C@@H]5[C@@]6(C)CC[C@@H](O)C(C)(C)[C@@H]6CC[C@@]5(C)[C@]3(C)CC[C@]2(CC[C@H]1C)C(=O)O4	Terpenoids	Triterpenoids	Ursane and Taraxastane triterpenoids	15.49, 15.57, 16.01, 17.22, 21.00, 21.79, 21.82, 33.10, 38.45, 48.55, 49.70, 54.26, 55.58, 77.44, 79.24	15.20, 15.50, 16.10, 17.20, 21.00, 21.90, 21.90, 33.10, 38.50, 48.10, 49.20, 54.20, 55.50, 77.50, 78.80
303	0.97	1914	LTS0176408	456.7	C[C@H]1CC[C@@]23CC[C@]4(C)[C@@H]([C@@H]2[C@@H]1C)[C@@H](C[C@H]1[C@]4(C)CC[C@@H]2C(C)(C)[C@H](O)CC[C@@]21C)OC3=O	Terpenoids	Triterpenoids	Ursane and Taraxastane triterpenoids	15.49, 15.57, 16.01, 19.80, 21.27, 21.79, 21.82, 33.10, 39.12, 48.55, 49.70, 54.26, 55.58, 77.44, 79.24	15.20, 15.50, 16.10, 19.80, 21.20, 21.90, 21.90, 33.10, 39.00, 48.10, 49.20, 54.20, 55.50, 77.50, 78.80
304	0.97	5570	LTS0227808	426.72	C[C@@H]1[C@@H]2C3=CC[C@@H]4[C@@]5(C)CC[C@H](O)C(C)(C)[C@H]5CC[C@@]4(C)[C@]3(C)CC[C@@]2(C)CC[C@H]1C	Terpenoids	Triterpenoids	Ursane and Taraxastane triterpenoids	15.49, 16.61, 17.17, 21.47, 21.79, 21.82, 22.98, 39.12, 39.27, 46.96, 55.02, 57.95, 79.24, 125.83	15.20, 16.60, 17.10, 21.40, 21.90, 21.90, 22.70, 39.30, 39.30, 47.30, 55.00, 58.10, 78.80, 125.40
305	0.97	5760	LTS0088267	426.72	CC1CCC2(C)CCC3(C)C(=CCC4C5(C)CCC(O)C(C)(C)C5CCC43C)C2C1C	Terpenoids	Triterpenoids	Ursane and Taraxastane triterpenoids	15.49, 16.61, 17.17, 21.47, 21.79, 21.82, 22.98, 39.12, 39.27, 46.96, 55.02, 57.95, 79.24, 125.83	15.20, 16.60, 17.10, 21.40, 21.90, 21.90, 22.70, 39.30, 39.30, 47.30, 55.00, 58.10, 78.80, 125.40
306	0.97	971	LTS0022408	424.7	CC(C)=CCC[C@H](C)[C@@H]1CC[C@]2(C)C3=CC[C@H]4C(C)(C)[C@@H](O)CC[C@]4(C)C3=CC[C@@]12C	Terpenoids	Triterpenoids	Lanostane, Tirucallane and Euphane triterpenoids	17.70, 17.94, 19.50, 21.82, 22.16, 22.98, 23.85, 25.68, 36.23, 48.65, 51.84, 79.24, 116.04, 124.28, 125.83	17.70, 17.90, 19.50, 22.00, 22.00, 22.90, 23.80, 25.80, 36.50, 48.90, 51.90, 78.80, 116.00, 124.30, 125.40
307	0.97	3663	LTS0221514	456.7	C=C(C)C(O)CCC(C)C1CCC2(C)C3=C(CCC12C)C1(C)CCC(O)C(C)(C)C1CC3=O	Terpenoids	Triterpenoids	Lanostane, Tirucallane and Euphane triterpenoids	11.79, 17.22, 19.09, 20.15, 20.77, 24.61, 25.68, 36.09, 48.65, 51.84, 75.84, 82.39	11.80, 17.30, 18.50, 20.20, 20.60, 24.90, 24.90, 36.00, 48.80, 51.90, 75.80, 82.30
308	0.97	1848	LTS0168053	424.7	CC(C)=CCC[C@@H](C)[C@@H]1CC[C@]2(C)C3=CC[C@H]4C(C)(C)[C@@H](O)CC[C@]4(C)C3=CC[C@@]12C	Terpenoids	Triterpenoids	Lanostane, Tirucallane and Euphane triterpenoids	17.70, 17.94, 19.50, 21.82, 22.16, 22.98, 23.85, 25.68, 36.23, 48.65, 51.84, 79.24, 116.04, 124.28, 125.83	17.70, 17.90, 19.50, 22.00, 22.00, 22.90, 23.80, 25.80, 36.50, 48.90, 51.90, 78.80, 116.00, 124.30, 125.40
309	0.97	1451	LTS0106974	440.7	C=C(C)[C@H](O)CC[C@H](C)[C@@H]1CC[C@]2(C)C3=CC[C@H]4C(C)(C)[C@@H](O)CC[C@]4(C)C3=CC[C@@]12C	Terpenoids	Triterpenoids	Lanostane, Tirucallane and Euphane triterpenoids	17.70, 17.94, 19.09, 21.82, 22.16, 22.98, 23.85, 36.09, 48.65, 51.84, 77.95, 79.24, 116.04, 124.28	17.70, 17.90, 18.50, 22.00, 22.00, 22.90, 23.80, 36.00, 48.90, 51.90, 77.90, 78.80, 116.00, 124.30
310	0.97	651	LTS0222826	426.72	C[C@H]1[C@H](C)CC[C@]2(C)CC[C@]3(C)C(=CC[C@@H]4[C@@]5(C)CC[C@H](O)C(C)(C)[C@@H]5CC[C@]43C)[C@H]12	Terpenoids	Triterpenoids	Ursane and Taraxastane triterpenoids	15.49, 16.61, 17.17, 21.47, 21.79, 21.82, 23.70, 39.12, 39.27, 46.96, 55.02, 57.95, 79.24, 125.83	15.20, 16.60, 17.10, 21.40, 21.90, 21.90, 23.30, 39.30, 39.30, 47.30, 55.00, 58.10, 78.80, 125.30
311	0.97	2383	LTS0095922	426.72	C[C@H]1[C@H](C)CC[C@]2(C)CC[C@]3(C)C(=CC[C@@H]4[C@@]5(C)CC[C@@H](O)C(C)(C)[C@@H]5CC[C@]43C)[C@H]12	Terpenoids	Triterpenoids	Ursane and Taraxastane triterpenoids	15.49, 16.61, 17.17, 21.47, 21.79, 21.82, 23.70, 39.12, 39.27, 46.96, 55.02, 57.95, 79.24, 125.83	15.20, 16.60, 17.10, 21.40, 21.90, 21.90, 23.30, 39.30, 39.30, 47.30, 55.00, 58.10, 78.80, 125.30
312	0.97	4931	LTS0042180	426.72	C[C@H]1[C@H](C)CC[C@]2(C)CC[C@]3(C)C(=CC[C@@H]4[C@@]5(C)CC[C@H](O)C(C)(C)[C@H]5CC[C@]43C)[C@H]12	Terpenoids	Triterpenoids	Ursane and Taraxastane triterpenoids	15.49, 16.61, 17.17, 21.47, 21.79, 21.82, 23.70, 39.12, 39.27, 46.96, 55.02, 57.95, 79.24, 125.83	15.20, 16.60, 17.10, 21.40, 21.90, 21.90, 23.30, 39.30, 39.30, 47.30, 55.00, 58.10, 78.80, 125.30
313	0.97	132	LTS0175295	426.72	CC(C)[C@H]1CC[C@H]2[C@]3(C)CC[C@@]4(C)[C@@H]5CC[C@H](O)C(C)(C)C5=CC[C@@H]4[C@@]3(C)CC[C@]12C	Terpenoids	Triterpenoids	Adianane triterpenoids	15.49, 15.57, 16.45, 20.15, 22.16, 22.98, 25.68, 26.32, 30.72, 45.77, 49.70, 51.84, 60.06, 76.09, 116.04	15.20, 15.50, 16.40, 20.20, 22.50, 22.50, 26.70, 26.70, 30.70, 46.10, 49.60, 51.60, 60.00, 76.50, 116.80
314	0.97	1868	LTS0140527	426.72	CC(C)=CCCC(C)C1=C2CCC3C4(C)CCC(O)C(C)(C)C4CCC3(C)C2(C)CC1	Terpenoids	Triterpenoids	Dammarane and Protostane triterpenoids	17.17, 19.09, 20.07, 21.00, 21.79, 21.82, 23.85, 24.61, 31.01, 50.03, 55.34, 79.24, 124.28	17.10, 18.60, 20.00, 21.00, 21.90, 21.90, 23.80, 24.40, 31.30, 50.40, 55.20, 78.80, 124.10
315	0.97	1680	LTS0191991	442.72	C=C(CO)C1CCC2(C)CCC3(C)C(CCC4C5(C)CCC(O)C(C)(C)C5CCC43C)C12	Terpenoids	Triterpenoids	Lupane triterpenoids	14.70, 15.91, 16.01, 17.94, 21.79, 21.82, 38.45, 43.38, 48.55, 50.03, 55.34, 79.24	14.60, 15.90, 16.10, 18.10, 21.90, 21.90, 38.10, 43.50, 48.40, 50.50, 55.20, 78.80
316	0.97	3	LTS0182745	442.72	C=C(CO)[C@@H]1CC[C@]2(C)CC[C@]3(C)[C@H](CC[C@@H]4[C@@]5(C)CC[C@H](O)C(C)(C)[C@@H]5CC[C@]43C)[C@@H]12	Terpenoids	Triterpenoids	Lupane triterpenoids	14.70, 15.91, 16.01, 17.94, 21.79, 21.82, 38.45, 43.38, 48.55, 50.03, 55.34, 79.24	14.60, 15.90, 16.10, 18.10, 21.90, 21.90, 38.10, 43.50, 48.40, 50.50, 55.20, 78.80
317	0.97	3286	LTS0066104	426.72	C[C@H]1[C@H](C)CC[C@]2(C)CC[C@]3(C)C4=CC[C@H]5C(C)(C)[C@@H](O)CC[C@]5(C)[C@H]4CC[C@@]3(C)[C@H]12	Terpenoids	Triterpenoids	Bauerane triterpenoids	16.45, 17.94, 21.00, 22.98, 23.85, 24.03, 25.68, 26.32, 38.45, 40.54, 40.63, 40.67, 48.55, 76.09, 120.39	16.50, 17.90, 21.00, 23.00, 23.80, 23.90, 25.50, 25.50, 38.50, 40.20, 40.70, 40.70, 47.90, 76.20, 119.90
318	0.97	3424	LTS0176445	426.72	CC(C)=CCC[C@@H](C)C1=C2CC[C@@H]3[C@@]4(C)CC[C@H](O)C(C)(C)[C@@H]4CC[C@@]3(C)[C@]2(C)CC1	Terpenoids	Triterpenoids	Dammarane and Protostane triterpenoids	15.57, 17.17, 17.70, 20.07, 21.79, 21.82, 24.61, 25.68, 31.01, 50.03, 55.34, 79.24, 124.28	15.50, 17.10, 17.70, 20.00, 21.90, 21.90, 25.20, 25.80, 31.30, 50.40, 55.20, 78.80, 124.10
319	0.97	2942	LTS0265799	426.72	CC(C)=CCC[C@H](C)C1=C2CC[C@@H]3[C@@]4(C)CC[C@H](O)C(C)(C)[C@@H]4CC[C@@]3(C)[C@]2(C)CC1	Terpenoids	Triterpenoids	Dammarane and Protostane triterpenoids	15.57, 17.17, 17.70, 20.07, 21.79, 21.82, 24.61, 25.68, 31.01, 50.03, 55.34, 79.24, 124.28	15.50, 17.10, 17.70, 20.00, 21.90, 21.90, 25.20, 25.80, 31.30, 50.40, 55.20, 78.80, 124.10
320	0.97	752	LTS0094704	442.72	CC(C)[C@@]12CC[C@]3(C)[C@H]4CC[C@@H]5[C@@]6(C)CC[C@H](O)C(C)(C)[C@@H]6CC[C@@]5(C)[C@]4(C)CC[C@@]13O2	Terpenoids	Triterpenoids	Hopane and Moretane triterpenoids	15.80, 15.91, 16.45, 17.94, 19.09, 19.27, 21.79, 21.82, 43.38, 51.84, 55.34, 79.24	15.80, 15.90, 16.40, 18.00, 18.80, 18.80, 21.90, 21.90, 43.40, 51.10, 55.20, 78.80
321	0.97	6069	LTS0272446	442.72	C=C(CO)C1CC[C@]2(C)CC[C@]3(C)[C@@H](CC[C@@H]4[C@@]5(C)CCC(O)C(C)(C)[C@@H]5CC[C@]43C)[C@@H]12	Terpenoids	Triterpenoids	Lupane triterpenoids	14.70, 15.91, 16.01, 17.94, 21.79, 21.82, 38.45, 43.38, 48.55, 50.03, 55.34, 79.24	14.60, 15.90, 16.10, 18.10, 21.90, 21.90, 38.10, 43.50, 48.40, 50.50, 55.20, 78.80
322	0.97	5377	LTS0001153	442.72	CC(C)C12CCC3(C)C4CCC5C6(C)CCC(O)C(C)(C)C6CCC5(C)C4(C)CCC31O2	Terpenoids	Triterpenoids	Hopane and Moretane triterpenoids	15.80, 15.91, 16.45, 17.94, 19.09, 19.27, 21.79, 21.82, 43.38, 51.84, 55.34, 79.24	15.80, 15.90, 16.40, 18.00, 18.80, 18.80, 21.90, 21.90, 43.40, 51.10, 55.20, 78.80
323	0.97	5451	LTS0004192	440.7	C=C(C)C1CCC2C(=CCC3(C)C4CCC(C(C)C)C4(C)CCC23C)C1(C)CCC(=O)O	Terpenoids	Triterpenoids	Fernane and Arborinane triterpenoids	15.69, 19.92, 20.07, 20.15, 22.16, 22.98, 23.70, 30.72, 40.54, 46.96, 49.70, 59.51, 115.15	15.60, 20.20, 20.20, 20.20, 22.50, 22.50, 23.30, 30.70, 40.30, 46.90, 49.60, 59.70, 114.90
324	0.97	3903	LTS0082195	428.73	CC(C)=CCC[C@@H](C)[C@H]1CC[C@@]2(C)[C@@H]3CC[C@H]4C(C)(C)[C@@H](O)CC[C@]4(C)[C@H]3CC[C@]12C	Terpenoids	Triterpenoids	Lanostane, Tirucallane and Euphane triterpenoids	14.70, 16.61, 16.73, 17.70, 19.80, 22.16, 22.98, 25.68, 36.23, 38.45, 45.77, 51.84, 54.32, 77.95, 125.83	14.70, 16.60, 16.70, 17.70, 19.80, 22.50, 22.50, 25.80, 36.40, 38.50, 44.90, 52.40, 54.30, 78.40, 125.40
325	0.97	5334	LTS0019099	426.72	CC1(C)CCC2(C)CC=C3C(C)(CCC4C3(C)CCC3C(C)(C)C(O)CCC43C)C2C1	Terpenoids	Triterpenoids	Taraxerane triterpenoids	15.57, 21.55, 21.79, 21.82, 22.16, 26.32, 30.63, 30.72, 48.65, 49.70, 55.69, 79.24, 126.88	15.50, 21.50, 21.90, 21.90, 22.50, 26.20, 30.30, 30.30, 48.80, 49.20, 55.60, 78.80, 126.70
326	0.97	4509	LTS0178123	442.72	CC1CCC2(CO)CCC3(C)C(=CCC4C5(C)CCC(O)C(C)(C)C5CCC43C)C2C1C	Terpenoids	Triterpenoids	Ursane and Taraxastane triterpenoids	15.49, 16.61, 17.07, 21.27, 21.79, 21.82, 22.98, 38.86, 39.12, 46.96, 48.55, 55.02, 79.24, 125.83	15.20, 16.60, 17.00, 21.20, 21.90, 21.90, 22.70, 39.00, 39.10, 47.20, 47.30, 55.00, 78.80, 125.40
327	0.97	2395	LTS0162997	424.7	C=C(CCC(C)C1CCC2(C)C3=CCC4C(C)C(O)CCC4(C)C3=CCC12C)C(C)C	Terpenoids	Steroids	Ergostane steroids	15.49, 19.09, 20.15, 21.73, 21.79, 21.82, 22.16, 34.14, 36.09, 39.27, 45.77, 51.84, 76.09, 116.04, 124.28	15.20, 18.80, 20.20, 22.10, 22.10, 22.10, 22.10, 34.20, 35.60, 39.70, 46.10, 51.90, 76.50, 116.00, 124.30
328	0.97	835	LTS0049801	428.73	C=C(C)CCC[C@@H](C)[C@H]1CC[C@@]2(C)[C@@H]3CC[C@H]4C(C)(C)[C@@H](O)CC[C@]4(C)[C@H]3CC[C@]12C	Terpenoids	Triterpenoids	Lanostane, Tirucallane and Euphane triterpenoids	14.70, 16.61, 16.73, 19.09, 22.16, 22.95, 22.98, 36.23, 38.45, 45.77, 51.84, 54.32, 77.95	14.70, 16.60, 16.70, 18.90, 22.50, 22.50, 22.70, 36.20, 38.50, 44.90, 52.40, 54.30, 78.40
329	0.97	2572	LTS0102270	426.72	CC(C)=CCC[C@H](C)[C@@H]1CC[C@]2(C)[C@H]3CC=C4[C@@H](CC[C@H](O)C4(C)C)[C@]3(C)CC[C@@]12C	Terpenoids	Triterpenoids	Cucurbitane triterpenoids	13.63, 17.70, 17.94, 19.27, 19.80, 25.68, 26.32, 36.23, 45.77, 49.70, 53.21, 76.09, 116.04, 125.83	13.60, 17.70, 18.10, 19.20, 19.80, 25.80, 26.70, 36.40, 46.10, 49.60, 52.70, 76.50, 116.80, 125.40
330	0.97	947	LTS0020705	426.72	CC1(C)CC[C@]2(C)CC[C@]3(C)[C@H]4CC=C5[C@@H](CC[C@@H](O)C5(C)C)[C@]4(C)CC[C@@]3(C)[C@@H]2C1	Terpenoids	Triterpenoids	Glutinane triterpenoids	15.49, 19.09, 20.15, 25.68, 26.32, 33.10, 33.35, 33.41, 43.23, 45.77, 49.70, 76.09, 116.04	15.20, 18.60, 20.20, 26.70, 26.70, 32.10, 33.40, 33.40, 42.80, 46.10, 49.60, 76.50, 116.80
331	0.97	3320	LTS0082830	426.72	CC1(C)CC[C@]2(C)CC[C@]3(C)[C@H]4CC=C5[C@@H](CC[C@H](O)C5(C)C)[C@]4(C)CC[C@@]3(C)[C@@H]2C1	Terpenoids	Triterpenoids	Glutinane triterpenoids	15.49, 19.09, 20.15, 25.68, 26.32, 33.10, 33.35, 33.41, 43.23, 45.77, 49.70, 76.09, 116.04	15.20, 18.60, 20.20, 26.70, 26.70, 32.10, 33.40, 33.40, 42.80, 46.10, 49.60, 76.50, 116.80
332	0.97	4954	LTS0058300	458.72	CC1(C)CC[C@]2(C)CC[C@]3(C)C4CC[C@@]5(C)[C@@H](CC[C@H](O)[C@@H]5C(=O)O)[C@]4(C)CC[C@@]3(C)[C@@H]2C1	Terpenoids	Triterpenoids	Friedelane triterpenoids	15.57, 15.80, 19.09, 20.15, 33.10, 33.35, 33.41, 43.23, 53.21, 57.95, 59.51, 69.61	15.50, 15.80, 18.60, 20.20, 32.10, 33.40, 33.40, 42.80, 53.10, 57.70, 59.50, 68.90
333	0.97	1260	LTS0113831	456.7	CC(C)C1CCC2C1(C)CCC1(C)C3=C(C(O)CC21C)C1(C)CCC(O)C(C)(C)C1CC3=O	Terpenoids	Triterpenoids	Fernane and Arborinane triterpenoids	11.79, 15.69, 20.07, 20.15, 22.16, 22.98, 24.61, 25.68, 30.72, 48.65, 49.70, 59.51, 69.61, 75.84	11.80, 15.60, 20.20, 20.20, 22.50, 22.50, 24.90, 24.90, 30.70, 48.80, 49.60, 59.70, 69.30, 75.80
334	0.97	3011	LTS0257028	426.72	CC(C)=CCC[C@@H](C)[C@@H]1CC[C@]2(C)[C@H]3CC=C4[C@@H](CC[C@H](O)C4(C)C)[C@]3(C)CC[C@@]12C	Terpenoids	Triterpenoids	Cucurbitane triterpenoids	13.63, 17.70, 17.94, 19.27, 19.80, 25.68, 26.32, 36.23, 45.77, 49.70, 53.21, 76.09, 116.04, 125.83	13.60, 17.70, 18.10, 19.20, 19.80, 25.80, 26.70, 36.40, 46.10, 49.60, 52.70, 76.50, 116.80, 125.40
335	0.97	4710	LTS0059585	428.73	CC(C)CCCC(C)C1CCC2(C)C3CCC4C(C)(C)C(O)CCC45CC35CCC12C	Terpenoids	Triterpenoids	Cycloartane triterpenoids	17.94, 19.09, 19.33, 19.80, 19.86, 22.95, 22.98, 36.23, 46.96, 48.55, 51.84, 79.24	18.10, 19.00, 19.30, 19.80, 19.80, 23.00, 23.00, 36.50, 47.10, 48.00, 52.40, 78.80
336	0.97	2328	LTS0154382	440.7	C[C@H](C/C=C/C(C)(C)O)[C@@H]1CC[C@]2(C)C3=CC[C@H]4C(C)(C)[C@@H](O)CC[C@]4(C)C3=CC[C@@]12C	Terpenoids	Triterpenoids	Lanostane, Tirucallane and Euphane triterpenoids	17.94, 19.09, 21.82, 22.16, 22.98, 23.85, 30.63, 30.72, 36.23, 48.65, 51.84, 79.24, 116.04, 124.28, 125.83, 138.81	17.90, 18.60, 22.00, 22.00, 22.90, 23.80, 29.90, 29.90, 36.50, 48.90, 51.90, 78.80, 116.00, 124.30, 125.40, 139.70
337	0.97	1073	LTS0159359	428.73	C[C@H]1[C@H](O)CC[C@H]2[C@]3(C)CC[C@@]4(C)[C@@H]5CC(C)(C)CC[C@]5(C)CC[C@]4(C)[C@H]3CC[C@@]21C	Terpenoids	Triterpenoids	Friedelane triterpenoids	13.08, 13.96, 16.61, 19.09, 20.15, 33.10, 33.35, 33.41, 40.67, 43.23, 49.70, 53.21, 68.09	13.10, 13.90, 16.60, 18.60, 20.20, 32.10, 33.40, 33.40, 40.90, 42.80, 49.60, 53.10, 68.10
338	0.97	4971	LTS0038580	426.72	CC1(C)CCC2(C)CCC3(C)C4CC=C5C(CCC(O)C5(C)C)C4(C)CCC3(C)C2C1	Terpenoids	Triterpenoids	Glutinane triterpenoids	16.28, 17.94, 19.09, 25.68, 26.32, 33.10, 33.35, 33.41, 43.23, 45.77, 51.84, 76.09, 116.04	16.20, 18.20, 18.60, 26.70, 26.70, 32.10, 33.40, 33.40, 42.80, 46.10, 51.50, 76.50, 116.80
339	0.97	1405	LTS0104019	458.72	CC1(C)CC[C@]2(C)CC[C@]3(C)[C@H]4CC[C@@]5(C)[C@@H](CC[C@H](O)[C@@H]5C(=O)O)[C@]4(C)CC[C@@]3(C)[C@@H]2C1	Terpenoids	Triterpenoids	Friedelane triterpenoids	13.96, 15.57, 19.09, 20.15, 33.10, 33.35, 33.41, 43.23, 53.21, 57.95, 59.51, 69.61	13.90, 15.50, 18.60, 20.20, 32.10, 33.40, 33.40, 42.80, 53.10, 57.70, 59.50, 68.90
340	0.97	4202	LTS0207356	426.72	C=C(C)C12CCC3C(C)(CCC4(C)C5CCC(C(C)C)C5(C)CCC34C)C1CCCO2	Terpenoids	Triterpenoids	Adianane triterpenoids	14.70, 15.57, 16.28, 16.45, 19.09, 22.16, 22.98, 30.72, 48.65, 51.84, 53.47, 60.06	14.50, 15.50, 16.20, 16.40, 18.90, 22.50, 22.50, 30.70, 49.00, 51.60, 53.40, 60.00
341	0.97	2958	LTS0111501	458.72	CC(CC=CC(C)(C)OO)C1CCC2(C)C3CCC4C(C)(C)C(O)CCC45CC35CCC12C	Terpenoids	Triterpenoids	Cycloartane triterpenoids	17.94, 19.09, 19.33, 19.80, 19.86, 24.03, 24.61, 36.23, 46.96, 48.55, 51.84, 79.24, 128.93, 136.60	18.10, 18.60, 19.30, 19.80, 19.80, 24.70, 24.70, 36.50, 47.10, 48.00, 52.20, 78.80, 129.10, 137.70
342	0.97	3242	LTS0201674	426.72	CC(C)=CCC[C@@H](C)[C@H]1CC[C@@]2(C)[C@@H]3CC=C4[C@@H](CC[C@@H](O)C4(C)C)[C@]3(C)CC[C@]12C	Terpenoids	Triterpenoids	Cucurbitane triterpenoids	15.49, 17.70, 17.94, 19.27, 19.80, 25.68, 26.32, 36.23, 45.77, 49.70, 53.21, 76.09, 116.04, 125.83	15.20, 17.70, 18.10, 19.20, 19.80, 25.80, 26.70, 36.40, 46.10, 49.60, 52.70, 76.50, 116.80, 125.40
343	0.97	4651	LTS0250416	426.72	CC(C)=CCC[C@@H](C)[C@H]1CC[C@]2(C)[C@@H]3CC=C4[C@@H](CC[C@@H](O)C4(C)C)[C@]3(C)CC[C@]12C	Terpenoids	Triterpenoids	Cucurbitane triterpenoids	15.49, 17.70, 17.94, 19.27, 19.80, 25.68, 26.32, 36.23, 45.77, 49.70, 53.21, 76.09, 116.04, 125.83	15.20, 17.70, 18.10, 19.20, 19.80, 25.80, 26.70, 36.40, 46.10, 49.60, 52.70, 76.50, 116.80, 125.40
344	0.97	4125	LTS0017475	442.72	C=C(C)[C@@H]1CC[C@]2(C)[C@@H](O)C[C@]3(C)[C@H](CC[C@@H]4[C@@]5(C)CC[C@H](O)C(C)(C)[C@@H]5CC[C@]43C)[C@@H]12	Terpenoids	Triterpenoids	Lupane triterpenoids	11.79, 15.91, 16.01, 19.09, 19.61, 21.79, 21.82, 39.27, 43.23, 48.55, 51.84, 55.34, 79.24	11.60, 15.90, 16.10, 18.90, 19.60, 21.90, 21.90, 39.20, 42.70, 47.90, 51.10, 55.20, 78.80
345	0.97	3994	LTS0044477	440.7	CC1(C)CCC2(C)CCC3(C)C4=C(CCC3(C)C2C1)C1(C)CCC(O)C(C)(C)C1CC4=O	Terpenoids	Triterpenoids	Multiflorane triterpenoids	11.79, 20.07, 20.15, 20.77, 24.61, 25.68, 30.63, 30.72, 48.65, 51.84, 75.84	11.80, 20.20, 20.40, 20.60, 24.90, 24.90, 30.30, 30.30, 48.80, 51.50, 75.80
346	0.97	5610	LTS0241648	428.73	C=C(C)CCCC(C)C1CCC2(C)C3CCC4C(C)(C)C(O)CCC4(C)C3CCC12C	Terpenoids	Triterpenoids	Lanostane, Tirucallane and Euphane triterpenoids	14.70, 16.01, 16.73, 19.09, 22.98, 24.61, 25.68, 36.23, 45.77, 46.96, 51.84, 53.21, 75.70	14.70, 16.10, 16.70, 19.00, 22.70, 25.20, 25.20, 36.50, 46.10, 46.10, 52.40, 52.80, 75.50
347	0.97	1841	LTS0191324	458.72	C=C(C)[C@@H]1CC[C@]2(CO)[C@@H](O)C[C@]3(C)[C@H](CC[C@@H]4[C@@]5(C)CC[C@H](O)C(C)(C)[C@@H]5CC[C@]43C)[C@@H]12	Terpenoids	Triterpenoids	Lupane triterpenoids	15.91, 16.01, 19.09, 19.61, 21.79, 21.82, 39.27, 43.23, 48.55, 51.84, 55.34, 72.71, 79.24	15.90, 16.10, 18.90, 19.60, 21.90, 21.90, 39.20, 42.70, 47.90, 51.10, 55.20, 73.20, 78.80
348	0.97	2536	LTS0255447	456.7	CC(C)=C/C=C\C(COO)[C@H]1CC[C@@]2(C)[C@@H]3CC[C@H]4C(C)(C)[C@@H](O)CC[C@@]45C[C@@]35CC[C@]12C	Terpenoids	Triterpenoids	Cycloartane triterpenoids	17.70, 19.33, 19.80, 19.86, 21.82, 22.16, 45.77, 46.96, 48.55, 54.43, 79.24, 124.28, 126.21, 138.81	17.70, 19.30, 19.80, 19.80, 22.10, 22.10, 44.80, 47.10, 48.00, 54.70, 78.80, 124.80, 126.30, 138.70
349	0.97	1312	LTS0183109	428.73	CC1C(O)CC[C@@H]2[C@]1(C)CC[C@H]1[C@@]2(C)CC[C@@]2(C)[C@@H]3CC(C)(C)CC[C@]3(C)CC[C@]12C	Terpenoids	Triterpenoids	Friedelane triterpenoids	11.79, 13.96, 15.49, 19.09, 20.15, 33.10, 33.35, 33.41, 43.23, 43.38, 48.55, 53.21, 68.09	11.60, 13.90, 15.20, 18.60, 20.20, 32.10, 33.40, 33.40, 42.80, 43.70, 48.30, 53.10, 68.10
350	0.97	2277	LTS0148591	458.72	C[C@H](C/C=C/C(C)(C)OO)[C@H]1CC[C@@]2(C)[C@@H]3CCC4C(C)(C)[C@@H](O)CC[C@@]45C[C@@]35CC[C@]12C	Terpenoids	Triterpenoids	Cycloartane triterpenoids	17.94, 19.09, 19.33, 19.80, 19.86, 24.03, 24.61, 36.23, 46.96, 48.55, 51.84, 79.24, 125.83, 136.60	18.10, 18.60, 19.30, 19.80, 19.80, 24.70, 24.70, 36.50, 47.10, 48.00, 52.20, 78.80, 125.40, 137.70
351	0.97	5638	LTS0082127	426.72	CC(C)=CCC[C@@H](C)[C@@H]1CCC2(C)C3CC=C4C(CC[C@H](O)C4(C)C)C3(C)CCC12C	Terpenoids	Triterpenoids	Cucurbitane triterpenoids	16.28, 17.70, 17.94, 19.27, 19.80, 25.68, 26.32, 36.23, 45.77, 51.84, 53.21, 76.09, 116.04, 125.83	16.20, 17.70, 18.10, 19.20, 19.80, 25.80, 26.70, 36.40, 46.10, 51.50, 52.70, 76.50, 116.80, 125.40
352	0.97	6092	LTS0051117	458.72	C=C(C)C(CCC(C)C1CCC2(C)C3CCC4C(C)(C)C(O)CCC45CC35CCC12C)OO	Terpenoids	Triterpenoids	Cycloartane triterpenoids	17.17, 17.94, 19.09, 19.33, 19.80, 19.86, 36.09, 46.96, 48.55, 51.84, 79.24	17.10, 18.10, 18.50, 19.30, 19.80, 19.80, 36.00, 47.10, 48.00, 52.50, 78.80
353	0.97	5483	LTS0230498	456.7	CC(CC=CC(C)(C)O)C1CCC2(C)C3=C(CCC12C)C1(C)CCC(O)C(C)(C)C1CC3=O	Terpenoids	Triterpenoids	Lanostane, Tirucallane and Euphane triterpenoids	11.79, 19.09, 20.15, 20.77, 24.61, 25.68, 30.63, 30.72, 36.23, 48.65, 51.84, 75.84, 125.83, 138.81	11.80, 18.60, 20.20, 20.60, 24.90, 24.90, 29.90, 29.90, 36.50, 48.80, 51.90, 75.80, 125.40, 139.70
354	0.97	3240	LTS0085638	548.67	CCC(C)C(=O)OC1C(C)=CC23OC2(CC(C)C3OC(C)=O)C(=O)C(C)C(OC(C)=O)C2C(C1OC)C2(C)C	Terpenoids	Diterpenoids	Lathyrane diterpenoids	11.79, 13.32, 16.80, 16.98, 17.70, 20.15, 20.91, 21.19, 21.27, 24.61, 30.63, 31.01, 40.67, 43.38, 60.99, 70.28, 76.09, 77.44, 79.24, 117.90	11.60, 13.30, 16.80, 16.90, 17.60, 20.40, 20.90, 21.20, 21.20, 25.10, 29.60, 31.10, 41.20, 43.30, 61.00, 70.50, 76.80, 77.00, 79.20, 117.60
355	0.97	1177	LTS0167763	458.72	C[C@H](C/C=C/C(C)(C)OO)[C@H]1CC[C@@]2(C)[C@@H]3CC[C@H]4C(C)(C)[C@@H](O)CC[C@@]45C[C@@]35CC[C@]12C	Terpenoids	Triterpenoids	Cycloartane triterpenoids	17.94, 19.09, 19.33, 19.80, 19.86, 24.03, 24.61, 36.23, 46.96, 48.55, 51.84, 79.24, 125.83, 136.60	18.10, 18.60, 19.30, 19.80, 19.80, 24.70, 24.70, 36.50, 47.10, 47.90, 52.20, 78.80, 125.40, 137.70
356	0.97	6093	LTS0109408	472.7	CC(CC=CC(C)(C)OO)C1CCC2(C)C3=C(CCC12C)C1(C)CCC(O)C(C)(C)C1CC3=O	Terpenoids	Triterpenoids	Lanostane, Tirucallane and Euphane triterpenoids	11.79, 19.09, 20.15, 20.77, 23.85, 24.03, 24.61, 25.68, 36.23, 48.65, 51.84, 75.84, 128.93, 136.60	11.80, 18.60, 20.20, 20.60, 24.70, 24.70, 24.90, 24.90, 36.50, 48.80, 51.90, 75.80, 129.10, 137.70
357	0.97	5243	LTS0033019	458.72	C=C(C)[C@@H](CC[C@@H](C)[C@H]1CC[C@@]2(C)[C@H]3CC[C@H]4C(C)(C)[C@@H](O)CC[C@@]45C[C@@]35CC[C@]12C)OO	Terpenoids	Triterpenoids	Cycloartane triterpenoids	17.17, 17.94, 19.09, 19.33, 19.80, 19.86, 36.09, 46.96, 48.55, 51.84, 79.24	17.10, 18.10, 18.50, 19.30, 19.80, 19.80, 36.00, 47.10, 48.00, 52.50, 78.80
358	0.97	3013	LTS0176903	428.73	CC(C)CCC[C@@H](C)[C@H]1CC[C@@]2(C)[C@@H]3CC[C@H]4C(C)(C)[C@@H](O)CC[C@@]45C[C@@]35CC[C@]12C	Terpenoids	Triterpenoids	Cycloartane triterpenoids	17.94, 19.09, 19.33, 19.80, 19.86, 22.16, 22.98, 36.23, 46.96, 48.55, 51.84, 79.24	18.10, 18.90, 19.30, 19.80, 19.80, 22.50, 22.50, 36.20, 47.10, 47.90, 52.30, 78.80
359	0.97	2019	LTS0151229	426.72	CC1CCC2(C)CCC3(C)C4=CCC5C(C)(C)C(O)CCC5(C)C4CCC3(C)C2C1C	Terpenoids	Triterpenoids	Bauerane triterpenoids	19.61, 20.15, 20.77, 21.27, 23.85, 24.61, 25.68, 26.32, 39.12, 40.54, 40.63, 40.67, 48.55, 76.09, 120.39	19.70, 20.20, 20.40, 21.20, 23.90, 24.40, 25.50, 25.50, 39.00, 40.20, 41.30, 41.30, 47.90, 76.20, 119.90
360	0.97	5228	LTS0027386	548.67	CCC(C)C(=O)OC1C(C)C(=O)C23CC(C)C(OC(C)=O)C2(C=C(C)C(OC(C)=O)C(OC)C2C1C2(C)C)O3	Terpenoids	Diterpenoids	Lathyrane diterpenoids	11.79, 13.32, 16.80, 16.98, 17.70, 20.15, 20.91, 21.19, 21.27, 24.61, 30.63, 31.01, 40.67, 43.38, 60.99, 70.28, 76.09, 77.44, 79.24, 117.90	11.60, 13.30, 16.80, 16.90, 17.60, 20.40, 20.90, 21.20, 21.20, 25.10, 29.60, 31.10, 41.20, 43.30, 61.00, 70.50, 76.80, 77.00, 79.20, 117.60
361	0.97	4487	LTS0245374	548.67	CC[C@@H](C)C(=O)O[C@@H]1/C(C)=C/[C@@]23O[C@@]2(C[C@H](C)[C@@H]3OC(C)=O)C(=O)[C@H](C)[C@H](OC(C)=O)[C@@H]2[C@H]([C@@H]1OC)C2(C)C	Terpenoids	Diterpenoids	Lathyrane diterpenoids	11.95, 13.32, 16.28, 16.98, 17.70, 20.15, 20.91, 21.82, 22.16, 24.61, 30.63, 31.01, 40.67, 43.38, 59.51, 70.28, 76.09, 77.44, 79.24, 117.90	11.90, 13.30, 16.20, 16.90, 17.60, 20.40, 20.90, 22.00, 22.00, 25.10, 29.60, 31.10, 41.00, 43.30, 59.40, 70.50, 76.80, 77.00, 79.20, 117.60
362	0.97	3710	LTS0083193	440.7	CC(C)C1CCC2C1(C)CCC1(C)C3=C(CCC21C)C1(C)CCC(O)C(C)(C)C1CC3=O	Terpenoids	Triterpenoids	Fernane and Arborinane triterpenoids	11.79, 15.69, 20.15, 20.77, 22.16, 22.98, 24.61, 25.68, 30.72, 48.65, 51.84, 59.51, 75.84	11.80, 15.60, 20.20, 20.60, 22.50, 22.50, 24.90, 24.90, 30.70, 48.80, 51.20, 59.70, 75.80
363	0.97	2230	LTS0155653	442.72	CC(C)C(=O)CC[C@@H](C)[C@H]1CC[C@@]2(C)[C@@H]3CC[C@H]4C(C)(C)[C@@H](O)CC[C@@]45C[C@@]35CC[C@]12C	Terpenoids	Triterpenoids	Cycloartane triterpenoids	17.75, 17.78, 17.94, 19.09, 19.33, 19.80, 19.86, 36.23, 40.67, 46.96, 48.55, 51.84, 79.24	18.10, 18.20, 18.20, 18.90, 19.30, 19.80, 19.80, 36.20, 40.80, 47.10, 47.90, 52.30, 78.80
364	0.97	4410	LTS0026546	442.72	CC(C)C(=O)CCC(C)[C@H]1CC[C@@]2(C)C3CC[C@H]4C(C)(C)[C@@H](O)CC[C@@]45C[C@@]35CC[C@]12C	Terpenoids	Triterpenoids	Cycloartane triterpenoids	17.75, 17.78, 17.94, 19.09, 19.33, 19.80, 19.86, 36.09, 40.67, 46.96, 48.55, 51.84, 79.24	18.10, 18.20, 18.20, 18.90, 19.30, 19.80, 19.80, 36.10, 40.80, 47.10, 47.90, 52.40, 78.80
365	0.97	6054	LTS0125739	426.72	C=C(CC[C@@H](C)[C@H]1CC[C@@]2(C)[C@@H]3CC[C@H]4[C@H](C)[C@@H](O)CC[C@@]45C[C@@]35CC[C@]12C)C(C)C	Terpenoids	Triterpenoids	Cycloartane triterpenoids	15.49, 17.94, 19.27, 19.33, 21.79, 21.82, 34.14, 36.09, 39.27, 46.96, 50.03, 51.84, 76.09	15.20, 18.10, 19.30, 19.30, 21.90, 21.90, 33.80, 35.00, 39.70, 47.70, 50.60, 52.30, 76.50
366	0.97	1059	LTS0101863	442.72	C=C(C)[C@@H]1CC[C@]2(CO)CC[C@]3(C)[C@H](CC[C@@H]4[C@@]5(C)CC[C@H](O)C(C)(C)[C@@H]5CC[C@]43C)[C@@H]12	Terpenoids	Triterpenoids	Lupane triterpenoids	14.77, 15.91, 16.01, 19.27, 21.79, 21.82, 36.81, 48.55, 48.65, 50.03, 55.34, 79.24	14.80, 15.90, 16.10, 19.20, 21.90, 21.90, 37.50, 48.00, 48.90, 50.50, 55.20, 78.80
367	0.97	5322	LTS0008250	442.72	C=C(C)C1CCC2(CO)CCC3(C)C(CCC4C5(C)CCC(O)C(C)(C)C5CCC43C)C12	Terpenoids	Triterpenoids	Lupane triterpenoids	14.77, 15.91, 16.01, 19.27, 21.79, 21.82, 36.81, 48.55, 48.65, 50.03, 55.34, 79.24	14.80, 15.90, 16.10, 19.20, 21.90, 21.90, 37.50, 48.00, 48.90, 50.50, 55.20, 78.80
368	0.97	6094	LTS0258663	442.72	C=C(C)[C@@H]1CC[C@]2(CO)CC[C@]3(C)[C@H](CC[C@H]4[C@@]5(C)CC[C@H](O)C(C)(C)[C@@H]5CC[C@]43C)[C@@H]12	Terpenoids	Triterpenoids	Lupane triterpenoids	14.77, 15.91, 16.01, 19.27, 21.79, 21.82, 36.81, 48.55, 48.65, 50.03, 55.34, 79.24	14.80, 15.90, 16.10, 19.20, 21.90, 21.90, 37.50, 48.00, 48.90, 50.50, 55.20, 78.80
369	0.97	5000	LTS0001668	426.72	CC(C)[C@H]1CC[C@H]2[C@]3(C)CC[C@H]4C(=CC[C@H]5C(C)(C)[C@@H](O)CC[C@]45C)[C@@]3(C)CC[C@]12C	Terpenoids	Triterpenoids	Fernane and Arborinane triterpenoids	15.69, 19.80, 22.16, 22.98, 23.85, 24.61, 25.68, 26.32, 30.72, 40.54, 48.55, 54.43, 59.51, 76.09, 120.39	15.60, 19.80, 22.50, 22.50, 23.90, 25.20, 25.50, 25.50, 30.70, 40.20, 47.90, 54.40, 59.70, 76.20, 119.90
370	0.97	1471	LTS0088281	442.72	C[C@@H](C/C=C/C(C)(C)O)[C@H]1CC[C@]2(C)[C@@H]3CC[C@@H]4C(C)(C)[C@@H](O)CC[C@@]45C[C@@]35CC[C@]12C	Terpenoids	Triterpenoids	Cycloartane triterpenoids	17.94, 19.09, 19.33, 19.80, 19.86, 30.63, 30.72, 36.23, 46.96, 48.55, 51.84, 79.24, 125.83, 138.81	18.10, 18.60, 19.30, 19.80, 19.80, 29.90, 29.90, 36.50, 47.10, 47.90, 52.20, 78.80, 125.40, 139.70
371	0.97	3995	LTS0044138	442.72	CC(CC=CC(C)(C)O)C1CCC2(C)C3CCC4C(C)(C)C(O)CCC45CC35CCC12C	Terpenoids	Triterpenoids	Cycloartane triterpenoids	17.94, 19.09, 19.33, 19.80, 19.86, 30.63, 30.72, 36.23, 46.96, 48.55, 51.84, 79.24, 125.83, 138.81	18.10, 18.60, 19.30, 19.80, 19.80, 29.90, 29.90, 36.50, 47.10, 48.00, 52.20, 78.80, 125.40, 139.70
372	0.97	1837	LTS0201732	442.72	C[C@H](C/C=C/C(C)(C)O)[C@H]1CC[C@@]2(C)[C@@H]3CC[C@H]4C(C)(C)[C@@H](O)CC[C@@]45C[C@@]35CC[C@]12C	Terpenoids	Triterpenoids	Cycloartane triterpenoids	17.94, 19.09, 19.33, 19.80, 19.86, 30.63, 30.72, 36.23, 46.96, 48.55, 51.84, 79.24, 125.83, 138.81	18.10, 18.60, 19.30, 19.80, 19.80, 29.90, 29.90, 36.50, 47.10, 47.90, 52.20, 78.80, 125.40, 139.70
373	0.97	4170	LTS0036231	426.72	CC1(C)CCC2(C)CCC3(C)C4=CCC5C(C)(C)C(O)CCC5(C)C4CCC3(C)C2C1	Terpenoids	Triterpenoids	Multiflorane triterpenoids	20.15, 20.77, 23.85, 24.61, 25.68, 26.32, 30.63, 30.72, 40.54, 48.55, 51.84, 76.09, 120.39	20.20, 20.40, 23.90, 24.40, 25.50, 25.50, 30.30, 30.30, 40.20, 47.90, 51.50, 76.20, 119.90
374	0.97	5007	LTS0029127	458.72	C=C(C)C1CCC2(CO)C(O)CC3(C)C(CCC4C5(C)CCC(O)C(C)(C)C5CCC43C)C12	Terpenoids	Triterpenoids	Lupane triterpenoids	15.91, 16.01, 19.48, 20.15, 21.79, 21.82, 39.27, 48.55, 48.65, 51.84, 55.34, 72.71, 79.24	15.90, 16.10, 19.40, 20.20, 21.90, 21.90, 39.20, 48.00, 48.40, 51.10, 55.20, 73.20, 78.80
375	0.97	4129	LTS0168531	456.7	C=C(C)[C@@H]1CC[C@@H]2[C@]3(CC[C@]4(C)[C@@H]([C@H](C)CC[C@@H](O)C(=C)C)CC[C@@]24C)C[C@]13CCC(=O)O	Terpenoids	Triterpenoids	Cycloartane triterpenoids	17.70, 17.94, 19.09, 19.33, 22.98, 36.09, 46.96, 48.55, 51.84, 77.95	17.70, 18.10, 18.50, 19.30, 22.80, 36.00, 47.70, 47.80, 52.50, 77.90
376	0.97	4739	LTS0042683	426.72	C=C(CCC(C)C1CCC2(C)C3CCC4C(C)C(O)CCC45CC35CCC12C)C(C)C	Terpenoids	Triterpenoids	Cycloartane triterpenoids	15.49, 17.94, 19.27, 19.33, 22.16, 22.98, 34.14, 36.09, 39.27, 45.77, 46.96, 51.84, 76.09	15.20, 18.10, 19.30, 19.30, 22.40, 22.40, 35.00, 35.00, 39.70, 46.10, 47.70, 52.30, 76.50
377	0.97	5735	LTS0244499	440.7	C=C(C)[C@@H]1CC[C@]2(C)[C@H](CC[C@@H]3[C@H]4[C@H](C(=C)C)CC[C@]4(C)CC[C@]32C)[C@@]1(C)CCC(=O)O	Terpenoids	Triterpenoids	Lupane triterpenoids	14.70, 15.49, 16.37, 17.94, 19.48, 22.98, 38.45, 46.96, 48.55, 48.65	14.60, 15.20, 16.30, 18.00, 19.40, 22.80, 38.10, 47.80, 48.40, 48.90
378	0.97	2390	LTS0230722	460.73	C[C@H](CC[C@H](O)C(C)(C)O)[C@H]1CC[C@@]2(C)[C@@H]3CC[C@H]4C(C)(C)[C@@H](O)CC[C@@]45C[C@@]35CC[C@]12C	Terpenoids	Triterpenoids	Cycloartane triterpenoids	17.94, 19.09, 19.33, 19.80, 19.86, 26.32, 36.09, 46.96, 48.55, 51.84, 77.95, 79.24	18.10, 18.50, 19.30, 19.80, 19.80, 27.20, 36.00, 47.10, 47.90, 52.50, 78.80, 79.10
379	0.97	5	LTS0130792	440.7	C=C(C)C1CCC2(C)C1CCC1(C)C2CCC2C(C)(CCC(=O)O)C(C(=C)C)CCC21C	Terpenoids	Triterpenoids	Dammarane and Protostane triterpenoids	14.77, 16.01, 16.37, 16.45, 19.48, 24.61, 43.38, 48.55, 48.65, 51.84, 53.21	14.90, 16.10, 16.40, 16.40, 19.40, 24.50, 44.20, 48.90, 49.10, 51.20, 53.10
380	0.97	2826	LTS0179670	562.65	CC(=O)O[C@H]1[C@H]2[C@@H]([C@@H](OC(C)=O)[C@@H](C)C(=O)[C@@]34C[C@@H](C)[C@H](OC(C)=O)[C@]3(/C=C(\C)[C@H]1OC(=O)C(C)C)O4)C2(C)C	Terpenoids	Diterpenoids	Lathyrane diterpenoids	13.32, 16.98, 17.70, 17.78, 17.94, 20.15, 20.91, 21.34, 22.95, 22.98, 24.61, 30.63, 31.01, 36.09, 43.38, 70.28, 72.71, 76.09, 77.44, 117.90	13.30, 16.90, 17.60, 18.20, 18.20, 20.40, 20.90, 21.30, 22.70, 22.70, 25.10, 29.60, 31.10, 35.40, 43.30, 70.50, 73.30, 76.80, 77.00, 117.60
381	0.97	3334	LTS0250310	422.77	CCCCCCCCCCCCCCCCCCCC(=O)CCCCCCCCC	Fatty acids	Fatty acyls	Oxygenated hydrocarbons	14.05, 14.10	14.00, 14.00
382	0.97	1917	LTS0203987	432.72	CCC(CCC(C)C1CCC2C3CC(O)C4CC(O)CCC4(C)C3CCC12C)C(C)C	Terpenoids	Steroids	Stigmastane steroids	11.95, 13.08, 19.09, 19.23, 19.27, 24.61, 36.09, 36.23, 40.67, 45.77, 49.70, 56.14, 56.81, 69.61, 72.71	12.30, 13.00, 18.80, 19.20, 19.20, 24.50, 36.20, 36.30, 41.10, 46.00, 49.70, 56.10, 57.20, 69.00, 72.70
383	0.97	4712	LTS0250490	412.69	CC1CCC2(C)CCC3(C)C(=CCC4C3CCC3C(C)(C)C(O)CCC43C)C2C1C	Terpenoids|Terpenoids	Triterpenoids|Triterpenoids	Serratane triterpenoids|Ursane and Taraxastane triterpenoids	17.17, 20.15, 21.00, 21.47, 24.61, 25.68, 39.12, 39.27, 45.77, 46.96, 53.21, 57.95, 75.70, 124.28	17.10, 20.20, 21.00, 21.40, 25.20, 25.20, 39.30, 39.30, 46.10, 46.10, 52.80, 58.10, 75.50, 124.60
384	0.97	1201	LTS0025704	426.68	CC[C@H](/C=C/[C@@H](C)[C@H]1CC[C@H]2[C@@H]3C(=O)C=C4C[C@@H](O)CC[C@]4(C)[C@H]3CC[C@@]21C)C(C)C	Terpenoids	Steroids	Stigmastane steroids	11.79, 13.08, 19.09, 20.15, 20.77, 20.84, 31.01, 38.45, 40.67, 43.38, 50.03, 51.84, 56.14, 70.91, 128.19, 134.09, 138.81	11.50, 12.80, 18.60, 20.30, 20.60, 20.60, 31.80, 38.50, 40.60, 44.00, 50.60, 52.00, 56.10, 71.50, 128.20, 134.20, 138.70
385	0.97	4286	LTS0027944	412.69	C[C@H]1[C@H](C)CC[C@]2(C)CC[C@]3(C)C(=CC[C@H]4[C@H]3CC[C@H]3C(C)(C)[C@@H](O)CC[C@]43C)[C@H]12	Terpenoids|Terpenoids	Triterpenoids|Triterpenoids	Serratane triterpenoids|Ursane and Taraxastane triterpenoids	16.61, 17.17, 21.47, 22.16, 22.95, 22.98, 39.12, 39.27, 43.38, 45.77, 54.32, 58.66, 77.95, 125.83	16.60, 17.10, 21.40, 22.10, 22.50, 22.50, 39.30, 39.30, 43.40, 44.90, 54.30, 59.00, 78.40, 125.20
386	0.97	6211	LTS0047756	448.72	CCC(CCC(C)C1CCC2C3CC(O)C4(O)CC(O)CCC4(C)C3CCC12C)C(C)C	Terpenoids	Steroids	Stigmastane steroids	11.95, 13.08, 15.91, 19.09, 19.23, 19.27, 36.09, 36.23, 45.77, 46.96, 56.14, 56.81, 68.09, 70.28	12.30, 13.00, 15.90, 18.80, 19.20, 19.20, 35.40, 36.30, 46.00, 46.10, 56.10, 57.20, 67.40, 70.40
387	0.97	5321	LTS0024189	412.69	C=C(CC[C@@H](C)[C@H]1CC[C@H]2C3=CC[C@H]4[C@H](C)[C@@H](O)CC[C@]4(C)[C@H]3CC[C@@]21C)C(C)C	Terpenoids	Steroids	Ergostane steroids	11.95, 15.49, 16.61, 19.09, 21.82, 22.16, 33.41, 34.14, 39.27, 49.70, 49.85, 50.03, 54.43, 76.09, 126.88	11.90, 15.20, 16.60, 18.90, 22.10, 22.10, 34.20, 34.70, 39.70, 49.50, 50.30, 50.60, 54.60, 76.50, 126.70
388	0.97	2711	LTS0172153	412.69	C=C(CCC(C)C1CCC2C3=CCC4C(C)C(O)CCC4(C)C3CCC21C)C(C)C	Terpenoids	Steroids	Ergostane steroids	11.79, 14.77, 15.49, 19.09, 21.82, 22.16, 34.14, 36.23, 39.27, 45.77, 50.03, 54.43, 56.81, 76.09, 126.88	11.80, 14.90, 15.20, 19.00, 22.10, 22.10, 34.20, 36.50, 39.70, 46.10, 50.80, 54.60, 57.20, 76.50, 126.70
389	0.97	3751	LTS0215026	432.72	CC[C@H](CC[C@@H](C)[C@H]1CC[C@H]2[C@@H]3C[C@H](O)[C@H]4C[C@@H](O)CC[C@]4(C)[C@H]3CC[C@@]21C)C(C)C	Terpenoids	Steroids	Stigmastane steroids	11.95, 13.08, 13.21, 19.09, 19.23, 19.27, 36.09, 36.23, 40.67, 45.77, 51.84, 56.14, 56.81, 69.61, 70.91	12.30, 12.70, 12.80, 18.80, 19.20, 19.20, 36.20, 36.30, 41.10, 46.00, 51.10, 56.10, 57.20, 69.00, 71.50
390	0.97	1670	LTS0204616	414.71	CCC(CCC(C)C1CCC2C3CC=C4CC(O)CCC4(C)C3CCC12C)C(C)C	Terpenoids	Steroids	Stigmastane steroids	11.79, 11.95, 19.09, 19.23, 19.27, 19.48, 33.07, 36.23, 45.77, 50.03, 56.14, 56.81, 70.91, 122.23	12.00, 12.30, 18.80, 19.20, 19.20, 19.40, 32.30, 36.30, 46.00, 50.50, 56.10, 56.90, 71.30, 121.30
391	0.97	3787	LTS0093459	448.72	CC[C@H](CC[C@@H](C)[C@H]1CC[C@H]2[C@@H]3C[C@@H](O)[C@@]4(O)C[C@@H](O)CC[C@]4(C)[C@H]3CC[C@@]21C)C(C)C	Terpenoids	Steroids	Stigmastane steroids	11.95, 13.08, 17.94, 19.09, 19.23, 19.27, 36.23, 38.45, 43.23, 45.77, 56.14, 56.81, 68.09, 72.71	12.30, 12.70, 18.20, 18.80, 19.20, 19.20, 36.30, 38.50, 42.20, 46.00, 56.10, 57.20, 67.40, 74.00
392	0.97	2386	LTS0161389	410.68	CC[C@H](/C=C/[C@@H](C)[C@H]1CC[C@H]2[C@@H]3CC=C4CC(=O)CC[C@]4(C)[C@H]3CC[C@@]21C)C(C)C	Terpenoids	Steroids	Stigmastane steroids	11.79, 16.61, 19.09, 20.15, 20.77, 20.84, 30.82, 31.01, 40.67, 43.38, 50.03, 56.14, 56.81, 123.38, 134.09, 138.81	11.50, 16.60, 18.60, 20.30, 20.60, 20.60, 31.80, 31.90, 40.60, 44.00, 50.30, 56.10, 56.90, 123.60, 134.20, 138.70
393	0.97	5077	LTS0007957	428.69	CCC(C=CC(C)C1CCC2C3C(O)C=C4CC(O)CCC4(C)C3CCC12C)C(C)C	Terpenoids	Steroids	Stigmastane steroids	11.79, 16.01, 16.28, 19.41, 19.48, 20.15, 31.01, 40.67, 43.23, 43.38, 45.77, 51.84, 56.02, 70.91, 124.28, 134.09, 138.81	11.70, 16.10, 16.20, 19.40, 19.40, 20.30, 31.40, 40.60, 44.00, 44.00, 46.10, 51.80, 56.00, 71.20, 123.90, 134.10, 140.00
394	0.97	3852	LTS0222305	428.69	CC(=O)C1CCC2(C)CCC3(C)C(CCC4C5(C)CCC(O)C(C)(C)C5CCC43C)C12	Terpenoids	Triterpenoids	Lupane triterpenoids	14.77, 15.91, 16.01, 20.15, 21.79, 21.82, 30.63, 38.45, 48.55, 50.03, 53.21, 55.34, 79.24	14.90, 15.90, 16.10, 20.40, 21.90, 21.90, 29.90, 38.50, 48.40, 50.50, 52.60, 55.20, 78.80
395	0.97	845	LTS0162005	428.69	CC[C@H](/C=C/[C@@H](C)[C@H]1CC[C@H]2[C@@H]3[C@H](O)C=C4C[C@@H](O)CC[C@]4(C)[C@H]3CC[C@@]21C)C(C)C	Terpenoids	Steroids	Stigmastane steroids	11.79, 16.61, 19.09, 20.15, 20.77, 20.84, 31.01, 38.45, 40.67, 43.23, 43.38, 51.84, 56.14, 70.91, 124.28, 134.09, 138.81	11.50, 16.60, 18.60, 20.30, 20.60, 20.60, 31.80, 38.50, 40.60, 44.00, 44.00, 51.80, 56.10, 71.20, 123.90, 134.20, 138.70
396	0.97	3564	LTS0206976	428.69	CC[C@H](/C=C/[C@@H](C)[C@H]1CC[C@H]2[C@H]3[C@H](CC[C@@]21C)[C@@]1(C)CC[C@H](O)CC1=C[C@@H]3O)C(C)C	Terpenoids	Steroids	Stigmastane steroids	11.79, 16.61, 19.09, 20.15, 20.77, 20.84, 31.01, 38.45, 40.67, 43.23, 43.38, 51.84, 56.14, 70.91, 124.28, 134.09, 138.81	11.50, 16.60, 18.60, 20.30, 20.60, 20.60, 31.80, 38.50, 40.60, 44.00, 44.00, 51.80, 56.10, 71.20, 123.90, 134.20, 138.70
397	0.97	300	LTS0071224	414.71	CC[C@H](CC[C@@H](C)[C@H]1CC[C@H]2[C@@H]3CC=C4CC(O)CC[C@]4(C)[C@H]3CC[C@@]21C)C(C)C	Terpenoids	Steroids	Stigmastane steroids	11.95, 15.49, 17.94, 19.09, 19.23, 19.27, 33.10, 36.23, 45.77, 50.03, 56.14, 56.81, 70.91, 122.23	12.30, 15.20, 18.20, 18.80, 19.20, 19.20, 32.10, 36.30, 46.00, 50.40, 56.10, 56.90, 71.50, 121.40
398	0.97	1005	LTS0168132	414.71	CC[C@H](CC[C@@H](C)[C@H]1CC[C@H]2[C@@H]3CC=C4C[C@@H](O)CC[C@]4(C)[C@H]3CC[C@@]21C)C(C)C	Terpenoids	Steroids	Stigmastane steroids	11.95, 15.49, 17.94, 19.09, 19.23, 19.27, 33.10, 36.23, 45.77, 50.03, 56.14, 56.81, 70.91, 122.23	12.30, 15.20, 18.20, 18.80, 19.20, 19.20, 32.10, 36.30, 46.00, 50.40, 56.10, 56.90, 71.50, 121.40
399	0.97	2652	LTS0234781	414.71	CC[C@H](CC[C@@H](C)[C@@H]1CC[C@@H]2[C@H]3CC=C4C[C@H](O)CC[C@@]4(C)[C@@H]3CC[C@]12C)C(C)C	Terpenoids	Steroids	Stigmastane steroids	11.95, 15.49, 17.94, 19.09, 19.23, 19.27, 33.10, 36.23, 45.77, 50.03, 56.14, 56.81, 70.91, 122.23	12.30, 15.20, 18.20, 18.80, 19.20, 19.20, 32.10, 36.30, 46.00, 50.40, 56.10, 56.90, 71.50, 121.40
400	0.97	4822	LTS0129695	414.71	CC[C@H](CC[C@@H](C)[C@H]1CC[C@@H]2[C@H]3CC=C4C[C@@H](O)CC[C@]4(C)[C@@H]3CC[C@]12C)C(C)C	Terpenoids	Steroids	Stigmastane steroids	11.95, 15.49, 17.94, 19.09, 19.23, 19.27, 33.10, 36.23, 45.77, 50.03, 56.14, 56.81, 70.91, 122.23	12.30, 15.20, 18.20, 18.80, 19.20, 19.20, 32.10, 36.30, 46.00, 50.40, 56.10, 56.90, 71.50, 121.40
401	0.97	4891	LTS0050520	414.71	CC[C@H](CC[C@@H](C)[C@H]1CC[C@@H]2[C@H]3CC=C4C[C@@H](O)CC[C@]4(C)[C@H]3CC[C@]12C)C(C)C	Terpenoids	Steroids	Stigmastane steroids	11.95, 15.49, 17.94, 19.09, 19.23, 19.27, 33.10, 36.23, 45.77, 50.03, 56.14, 56.81, 70.91, 122.23	12.30, 15.20, 18.20, 18.80, 19.20, 19.20, 32.10, 36.30, 46.00, 50.40, 56.10, 56.90, 71.50, 121.40
402	0.97	151	LTS0045927	428.69	CC(=O)[C@@H]1CC[C@]2(C)CC[C@]3(C)[C@H](CC[C@H]4[C@@]5(C)CC[C@H](O)C(C)(C)[C@@H]5CC[C@]43C)[C@@H]12	Terpenoids	Triterpenoids	Lupane triterpenoids	14.77, 15.91, 16.01, 21.79, 21.82, 22.98, 30.63, 38.45, 48.55, 49.70, 50.03, 55.34, 79.24	14.90, 15.90, 16.10, 21.90, 21.90, 23.00, 29.80, 38.50, 47.90, 49.30, 50.50, 55.20, 78.80
403	0.97	334	LTS0122908	428.69	CC(=O)[C@@H]1CC[C@]2(C)CC[C@]3(C)[C@H](CC[C@@H]4[C@@]5(C)CC[C@H](O)C(C)(C)[C@@H]5CC[C@]43C)[C@@H]12	Terpenoids	Triterpenoids	Lupane triterpenoids	14.77, 15.91, 16.01, 21.79, 21.82, 22.98, 30.63, 38.45, 48.55, 49.70, 50.03, 55.34, 79.24	14.90, 15.90, 16.10, 21.90, 21.90, 23.00, 29.80, 38.50, 47.90, 49.30, 50.50, 55.20, 78.80
404	0.97	922	LTS0166799	548.67	CCC(C)C(=O)OC1C(C)CC23OC12C=C(C)C(OC(C)=O)C(OC)C1C(C(OC(C)=O)C(C)C3=O)C1(C)C	Terpenoids	Diterpenoids	Lathyrane diterpenoids	11.79, 13.32, 16.80, 16.98, 17.70, 20.84, 20.91, 21.19, 21.27, 24.61, 30.63, 40.67, 43.38, 60.99, 70.28, 76.09, 77.44, 79.24, 117.90	11.60, 13.30, 16.80, 16.90, 17.60, 20.90, 20.90, 21.20, 21.20, 25.10, 29.60, 41.20, 43.30, 61.00, 70.50, 76.80, 77.00, 79.20, 117.60
405	0.97	5698	LTS0248660	414.71	CC[C@@H](CC[C@@H](C)[C@H]1CC[C@H]2[C@@H]3CC=C4C[C@@H](O)CC[C@]4(C)[C@H]3CC[C@@]21C)C(C)C	Terpenoids	Steroids	Stigmastane steroids	11.95, 15.49, 17.94, 19.09, 19.23, 19.27, 33.10, 36.23, 45.77, 50.03, 56.14, 56.81, 70.91, 122.23	12.30, 15.20, 18.20, 18.80, 19.10, 19.10, 32.10, 36.30, 46.00, 50.40, 56.10, 56.90, 71.50, 121.40
406	0.97	2992	LTS0092943	410.68	CCC(/C=C/[C@@H](C)[C@H]1CC[C@H]2[C@@H]3CCC4=CC(=O)CC[C@]4(C)[C@H]3CC[C@@]21C)C(C)C	Terpenoids	Steroids	Stigmastane steroids	11.79, 16.61, 17.17, 19.41, 19.48, 20.15, 31.01, 36.09, 40.67, 43.38, 54.43, 56.14, 57.95, 124.28, 134.09, 138.81	11.70, 16.60, 17.10, 19.40, 19.40, 20.30, 31.40, 35.50, 40.60, 44.00, 54.40, 56.10, 57.40, 124.00, 134.20, 140.00
407	0.97	5223	LTS0010988	428.69	CC(=O)[C@@H]1CC[C@@]2(C)[C@H]1CC[C@]1(C)[C@@H]2CC[C@@H]2[C@@]3(C)CC[C@H](O)C(C)(C)[C@@H]3CC[C@]21C	Terpenoids	Triterpenoids	Dammarane and Protostane triterpenoids	15.57, 15.91, 16.37, 16.45, 21.79, 21.82, 30.63, 46.96, 49.85, 50.03, 51.84, 55.34, 79.24	15.50, 15.90, 16.40, 16.40, 21.90, 21.90, 29.90, 47.50, 50.60, 51.10, 51.20, 55.20, 78.80
408	0.96	1971	LTS0146648	426.63	CC(C)C(C)C=CC(C)C1CCC2C34C=CC5(CC(O)CCC5(C)C3=CCC12C)OO4	Terpenoids	Steroids	Cholestane steroids	13.96, 17.70, 19.92, 20.07, 20.15, 21.00, 33.41, 40.67, 43.23, 51.84, 56.02, 68.09, 126.88, 132.07, 132.19, 133.66, 136.10	13.90, 17.70, 20.00, 20.00, 20.30, 21.00, 33.40, 40.60, 43.10, 52.10, 56.00, 68.00, 126.70, 132.20, 132.80, 132.80, 136.00
409	0.96	740	LTS0211330	428.65	CC(C)C(C)C=CC(C)C1CCC2C1(C)CCC1C23C=CC2(CC(O)CCC12C)OO3	Terpenoids	Steroids	Cholestane steroids	13.08, 15.49, 17.70, 19.92, 20.07, 20.15, 33.41, 40.67, 43.23, 51.84, 53.47, 56.02, 68.09, 132.07, 132.19, 133.66, 136.10	13.00, 15.40, 17.70, 20.00, 20.00, 20.30, 33.40, 40.60, 43.10, 52.10, 53.40, 56.00, 68.00, 132.20, 132.80, 132.80, 136.00
410	0.96	4773	LTS0057531	430.66	CC(C)C(C)C=CC(C)C1CCC2C3(O)C=CC4(O)CC(O)CCC4(C)C3CCC12C	Terpenoids	Steroids	Ergostane steroids	13.08, 15.49, 17.70, 19.92, 20.07, 20.15, 33.41, 40.67, 43.23, 51.84, 53.47, 56.02, 68.09, 132.07, 132.19, 133.66, 136.10	13.00, 15.40, 17.70, 20.00, 20.00, 20.30, 33.40, 40.60, 43.10, 52.10, 53.40, 56.00, 68.00, 132.20, 132.80, 132.80, 136.00
411	0.96	6083	LTS0271727	400.68	CC(C)CCC[C@@H](C)[C@H]1CC[C@H]2C3=CC[C@H]4[C@H](C)[C@@H](O)CC[C@]4(C)[C@H]3CC[C@@]21C	Terpenoids	Steroids	Cholestane steroids	11.95, 15.49, 16.61, 19.33, 22.16, 22.98, 36.23, 39.27, 49.70, 49.85, 50.03, 54.43, 76.09, 126.88	11.90, 15.20, 16.60, 19.30, 22.50, 22.50, 36.40, 39.70, 49.50, 50.30, 50.60, 54.60, 76.50, 126.70
412	0.96	1678	LTS0148355	426.63	CC(C)[C@@H](C)/C=C/[C@@H](C)[C@H]1CC[C@H]2[C@@]34C=C[C@]5(C[C@@H](O)CC[C@]5(C)C3=CC[C@]12C)OO4	Terpenoids	Steroids	Cholestane steroids	15.57, 17.70, 19.92, 20.07, 20.15, 21.00, 33.41, 40.67, 43.23, 53.21, 56.14, 68.09, 126.88, 133.82, 134.09, 136.01, 138.81	15.50, 17.70, 20.00, 20.00, 20.30, 21.00, 33.40, 40.60, 43.10, 52.90, 56.10, 68.00, 126.70, 133.90, 134.40, 135.70, 139.90
413	0.96	3568	LTS0239641	414.66	CC(C)[C@@H](C)CC[C@@H](C)[C@H]1CC[C@H]2[C@@H]3C(=O)C=C4C[C@@H](O)CC[C@]4(C)[C@H]3CC[C@@]21C	Terpenoids	Steroids	Ergostane steroids	15.49, 17.07, 17.94, 19.09, 19.23, 19.27, 31.01, 36.09, 38.45, 39.12, 50.03, 51.84, 56.81, 70.91, 128.19	15.40, 17.00, 18.60, 19.00, 19.00, 19.20, 31.50, 35.40, 38.50, 39.10, 50.60, 52.00, 57.00, 71.50, 128.20
414	0.96	2737	LTS0247160	414.66	CC(C)[C@H](C)CC[C@@H](C)[C@H]1CC[C@H]2[C@@H]3C[C@@H](O)C4=CC(=O)CC[C@]4(C)[C@H]3CC[C@@]21C	Terpenoids	Steroids	Ergostane steroids	13.08, 15.49, 19.09, 19.23, 19.27, 22.16, 31.01, 36.09, 39.12, 43.38, 51.84, 56.14, 56.81, 70.28, 122.98	12.70, 15.40, 19.00, 19.00, 19.20, 22.10, 31.50, 35.40, 39.10, 44.00, 51.40, 56.10, 57.20, 70.30, 122.90
415	0.96	3476	LTS0264710	428.65	CC(C)[C@@H](C)/C=C/[C@@H](C)[C@H]1CC[C@H]2[C@@]34C=C[C@]5(C[C@@H](O)CC[C@]5(C)[C@H]3CC[C@]12C)OO4	Terpenoids	Steroids	Cholestane steroids	13.08, 16.61, 17.70, 19.92, 20.07, 20.15, 33.41, 40.67, 43.23, 53.21, 53.47, 56.14, 68.09, 133.82, 134.09, 136.01, 138.81	13.00, 16.60, 17.70, 20.00, 20.00, 20.30, 33.40, 40.60, 43.10, 52.90, 53.50, 56.10, 68.00, 133.90, 134.40, 135.70, 139.90
416	0.96	2846	LTS0268130	396.65	CC(C)[C@@H](C)/C=C/[C@@H](C)[C@H]1CC[C@H]2[C@@H]3CCC4=CC(=O)CC[C@]4(C)[C@H]3CC[C@@]21C	Terpenoids|Terpenoids	Steroids|Steroids	Cholestane steroids|Ergostane steroids	16.61, 17.17, 17.70, 19.92, 20.07, 20.15, 33.41, 36.09, 40.67, 43.23, 54.43, 56.14, 57.95, 124.28, 133.82, 134.09	16.60, 17.10, 17.70, 20.00, 20.00, 20.30, 33.40, 35.50, 40.60, 43.10, 54.40, 56.10, 57.40, 124.00, 133.90, 134.40
417	0.96	5464	LTS0003366	396.65	CC(C)[C@@H](C)/C=C/[C@H](C)[C@H]1CC[C@H]2[C@@H]3CCC4=CC(=O)CC[C@]4(C)[C@H]3CC[C@@]21C	Terpenoids|Terpenoids	Steroids|Steroids	Cholestane steroids|Ergostane steroids	16.61, 17.17, 17.70, 19.92, 20.07, 20.15, 33.41, 36.09, 40.67, 43.23, 54.43, 56.14, 57.95, 124.28, 133.82, 134.09	16.60, 17.10, 17.70, 20.00, 20.00, 20.30, 33.40, 35.50, 40.60, 43.10, 54.40, 56.10, 57.40, 124.00, 133.90, 134.40
418	0.96	3702	LTS0217262	416.68	CC(C)[C@@H](C)CC[C@@H](C)[C@H]1CC[C@H]2[C@@H]3[C@H](O)C=C4C[C@@H](O)CC[C@]4(C)[C@H]3CC[C@@]21C	Terpenoids	Steroids	Ergostane steroids	13.08, 15.49, 17.94, 19.09, 19.23, 19.27, 31.01, 36.09, 38.45, 39.12, 43.38, 51.84, 56.81, 70.91, 124.28	12.80, 15.40, 18.60, 19.00, 19.00, 19.20, 31.50, 35.40, 38.50, 39.10, 44.00, 51.80, 57.00, 71.20, 123.90
419	0.96	5699	LTS0018780	416.68	CC(C)[C@@H](C)CC[C@@H](C)[C@H]1CC[C@H]2[C@H]3[C@H](CC[C@@]21C)[C@@]1(C)CC[C@H](O)CC1=C[C@@H]3O	Terpenoids	Steroids	Ergostane steroids	13.08, 15.49, 17.94, 19.09, 19.23, 19.27, 31.01, 36.09, 38.45, 39.12, 43.38, 51.84, 56.81, 70.91, 124.28	12.80, 15.40, 18.60, 19.00, 19.00, 19.20, 31.50, 35.40, 38.50, 39.10, 44.00, 51.80, 57.00, 71.20, 123.90
420	0.96	804	LTS0095810	416.68	CC(C)C(C)CCC(C)C1CCC2C3C(O)C=C4CC(O)CCC4(C)C3CCC12C	Terpenoids	Steroids	Ergostane steroids	11.95, 15.49, 16.28, 19.09, 19.23, 19.27, 31.01, 36.09, 39.12, 43.38, 45.77, 51.84, 56.81, 70.91, 124.28	12.00, 15.40, 16.20, 19.00, 19.00, 19.20, 31.50, 35.40, 39.10, 44.00, 46.10, 51.80, 57.20, 71.20, 123.90
421	0.96	4640	LTS0242387	394.76	CCCCCCCCCCCCCCCCCCCCCCCCCCCC	Fatty acids	Fatty acyls	Hydrocarbons	14.05, 14.10	14.00, 14.00
422	0.96	5064	LTS0065316	520.61	CC(=O)OC1C(C)=CC23OC2(CC(C)C3O)C(=O)C(C)C(OC(C)=O)C2C(C1OC(=O)C(C)C)C2(C)C	Terpenoids	Diterpenoids	Lathyrane diterpenoids	13.32, 16.45, 17.70, 19.09, 19.27, 20.15, 20.77, 20.84, 20.91, 24.61, 31.01, 33.41, 34.14, 43.38, 70.28, 72.71, 77.44, 79.24, 117.90	13.30, 16.50, 17.60, 18.60, 18.60, 20.40, 20.40, 20.90, 20.90, 25.10, 31.10, 34.10, 34.70, 43.30, 70.50, 73.30, 77.00, 79.40, 117.60
423	0.96	3674	LTS0195417	370.66	CC(C)CCC[C@@H](C)[C@H]1CC[C@H]2[C@@H]3CC=C4CCCC[C@]4(C)[C@@H]3CC[C@@]21C	Terpenoids	Steroids	Cholestane steroids	15.49, 19.09, 19.33, 22.16, 22.98, 33.10, 36.23, 50.03, 56.64, 56.81, 123.38	15.20, 18.60, 19.30, 22.50, 22.50, 32.10, 36.40, 50.30, 56.50, 56.90, 123.60
424	0.96	2413	LTS0083646	402.65	C[C@H](CCCO)[C@H]1CC[C@@]2(C)[C@@H]3CC[C@H]4C(C)(C)[C@H](O)CC[C@@]45C[C@@]35CC[C@]12C	Terpenoids	Triterpenoids	Cycloartane triterpenoids	17.94, 19.09, 19.33, 19.80, 19.86, 36.23, 46.96, 48.55, 51.84, 79.24	18.10, 18.90, 19.30, 19.80, 19.80, 36.20, 47.10, 48.00, 52.30, 78.80
425	0.96	3682	LTS0274044	506.59	COC1C(OC(C)=O)C(C)=CC23OC2(CC(C)C3OC(C)=O)C(=O)C(C)C(OC(C)=O)C2C1C2(C)C	Terpenoids	Diterpenoids	Lathyrane diterpenoids	13.32, 16.98, 17.70, 20.15, 20.84, 20.91, 21.19, 21.27, 24.61, 30.63, 31.01, 43.38, 60.99, 70.28, 76.09, 77.44, 79.24, 117.90	13.30, 16.90, 17.60, 20.40, 20.90, 20.90, 21.20, 21.20, 25.10, 29.60, 31.10, 43.30, 61.00, 70.50, 76.80, 77.00, 79.20, 117.60
426	0.96	5834	LTS0102304	386.65	CC(C)CCC[C@@H](C)[C@H]1CC[C@H]2[C@@H]3CC=C4C[C@@H](O)CC[C@]4(C)[C@H]3CC[C@@]21C	Terpenoids	Steroids	Cholestane steroids	15.49, 17.94, 19.33, 22.16, 22.98, 33.10, 36.23, 50.03, 56.64, 56.81, 70.91, 122.23	15.20, 18.20, 19.30, 22.50, 22.50, 32.10, 36.40, 50.40, 56.50, 56.90, 71.50, 121.40
427	0.96	1483	LTS0194229	837.26	CC/C=C\C/C=C\C/C=C\CCCCCCCC(=O)OC[C@H]1O[C@@H](O[C@H]2CC[C@@]3(C)C(=CC[C@@H]4[C@@H]3CC[C@@]3(C)[C@H]4CC[C@@H]3[C@H](C)CC[C@@H](CC)C(C)C)C2)[C@H](O)[C@@H](O)[C@@H]1O	Terpenoids	Steroids	Stigmastane steroids	11.95, 14.10, 15.49, 19.09, 19.23, 19.27, 19.50, 33.10, 36.23, 45.77, 50.03, 56.14, 56.81, 70.91, 75.70, 75.84, 77.87, 77.95, 122.23, 127.88, 127.99, 128.19, 128.41, 130.10, 133.66	12.30, 14.30, 15.20, 18.80, 19.20, 19.20, 19.50, 32.10, 36.30, 46.00, 50.40, 56.10, 56.90, 70.90, 75.10, 75.10, 78.10, 78.40, 122.00, 127.80, 128.10, 128.20, 128.30, 130.40, 133.50
428	0.96	4697	LTS0046952	386.61	CC(CCC=O)C1CCC2C3CCC4C(C)(C)C(O)CCC45CC35CCC12C	Terpenoids	Triterpenoids	Cycloartane triterpenoids	13.08, 19.09, 19.80, 19.86, 36.23, 45.77, 46.96, 53.21, 56.81, 79.24	12.70, 19.00, 19.80, 19.80, 36.50, 46.10, 47.10, 53.10, 57.20, 78.80
429	0.96	4296	LTS0240902	396.69	CCCCCCCCCCCCCCCCCCCCCCCCCC(=O)O	Fatty acids	Fatty Acids and Conjugates	Unsaturated fatty acids	14.10	14.00
430	0.96	2175	LTS0140051	382.71	CCCCCCCCCCCCCCCCCCCCCCCCCCO	Fatty acids	Fatty acyls	Fatty alcohols	14.10	14.00
431	0.96	3593	LTS0100999	506.59	CO[C@@H]1[C@H]2[C@@H]([C@@H](OC(C)=O)[C@H](C)C(=O)[C@@]34C[C@H](C)[C@H](OC(C)=O)[C@]3(/C=C(\C)[C@H]1OC(C)=O)O4)C2(C)C	Terpenoids	Diterpenoids	Lathyrane diterpenoids	13.32, 16.98, 17.70, 20.15, 20.77, 20.84, 20.91, 21.27, 24.61, 30.63, 31.01, 43.38, 59.51, 70.28, 72.71, 76.09, 77.44, 117.90	13.30, 16.90, 17.60, 20.40, 20.50, 20.50, 20.90, 21.20, 25.10, 29.60, 31.10, 43.30, 59.40, 70.50, 73.30, 76.80, 77.00, 117.60
432	0.96	1633	LTS0150510	815.26	CCCCCCCCCCCCCCCC(=O)OCC1OC(O)C(O)C(OC2CCC3(C)C(=CCC4C3CCC3(C)C(C(C)CCC(CC)C(C)C)CCC43)C2)C1O	Terpenoids|Terpenoids	Steroids|Steroids	Ergostane steroids|Stigmastane steroids	11.79, 11.95, 14.10, 19.09, 19.23, 19.27, 19.50, 33.07, 36.23, 45.77, 50.03, 56.14, 56.81, 69.75, 70.17, 72.71, 76.09, 77.87, 122.23	12.00, 12.30, 14.00, 18.80, 19.20, 19.20, 19.50, 32.30, 36.30, 46.00, 50.50, 56.10, 56.90, 69.80, 69.90, 73.60, 76.10, 77.70, 122.00
433	0.96	1106	LTS0071215	815.26	CCCCCCCCCCCCCCCC(=O)OC[C@H]1O[C@@H](O[C@H]2CC[C@@]3(C)C(=CC[C@@H]4[C@@H]3CC[C@@]3(C)[C@H]4CC[C@@H]3[C@H](C)CC[C@@H](CC)C(C)C)C2)[C@H](O)[C@@H](O)[C@@H]1O	Terpenoids	Steroids	Stigmastane steroids	11.95, 14.10, 15.49, 19.09, 19.23, 19.27, 19.50, 33.10, 36.23, 45.77, 50.03, 56.14, 56.81, 70.91, 75.70, 75.84, 77.87, 77.95, 122.23	12.30, 14.00, 15.20, 18.80, 19.20, 19.20, 19.50, 32.10, 36.30, 46.00, 50.40, 56.10, 56.90, 70.90, 75.10, 75.10, 78.10, 78.40, 122.00
434	0.96	5226	LTS0004027	412.65	CCCCCCCCCCC[C@H](O)C[C@@H](O)/C=C/CCCCCCCC(=O)OC	Fatty acids	Fatty Acids and Conjugates	Hydroxy fatty acids	14.10, 51.84, 68.09, 69.61, 125.83, 134.09	14.00, 51.20, 68.40, 69.20, 126.00, 134.50
435	0.96	209	LTS0133724	412.65	CCCCCCCCCCCC(O)CC(O)C=CCCCCCCCC(=O)OC	Fatty acids	Fatty Acids and Conjugates	Hydroxy fatty acids	14.10, 51.84, 69.61, 69.75, 125.83, 134.09	14.00, 51.20, 69.20, 69.30, 126.00, 134.50
436	0.96	5462	LTS0014537	366.66	CC(=CCO)CCCC(C)CCCC(C)CCCC(C)CCCC(C)C	Terpenoids	Diterpenoids	Phytane diterpenoids	16.37, 19.80, 19.86, 19.92, 22.95, 22.98, 33.07, 33.10, 33.16, 123.20	16.30, 19.80, 19.80, 19.90, 23.00, 23.00, 32.70, 32.90, 32.90, 123.20
437	0.96	817	LTS0050346	366.66	C/C(=C/CO)CCC[C@H](C)CCC[C@H](C)CCC[C@H](C)CCCC(C)C	Terpenoids	Diterpenoids	Phytane diterpenoids	16.37, 19.09, 19.33, 20.07, 22.16, 22.98, 33.07, 33.10, 33.16, 123.20	16.30, 19.10, 19.30, 20.00, 22.50, 22.50, 32.10, 32.60, 33.00, 123.20
438	0.96	3782	LTS0214641	366.66	C/C(=C/CO)CCC[C@@H](C)CCC[C@@H](C)CCC[C@@H](C)CCCC(C)C	Terpenoids	Diterpenoids	Phytane diterpenoids	16.37, 19.09, 19.50, 19.80, 22.16, 22.98, 33.07, 33.10, 33.16, 123.20	16.30, 19.10, 19.50, 19.80, 22.50, 22.50, 32.10, 32.70, 33.00, 123.20
439	0.96	667	LTS0208339	464.55	COC1C(O)C(C)=CC23OC2(CC(C)C3OC(C)=O)C(=O)C(C)C(OC(C)=O)C2C1C2(C)C	Terpenoids|Terpenoids	Diterpenoids|	Lathyrane diterpenoids|	13.08, 13.32, 16.98, 20.15, 20.91, 21.19, 21.27, 24.61, 30.63, 31.01, 43.38, 60.99, 68.09, 70.28, 77.44, 79.24, 117.90	12.50, 13.30, 16.90, 20.40, 20.90, 21.20, 21.20, 25.10, 29.60, 31.10, 43.30, 61.00, 67.20, 70.50, 76.80, 79.20, 117.60
440	0.96	2917	LTS0107726	368.64	CCCCCCCCCCCCCCCCCCCCCCCC(=O)O	Fatty acids	Fatty Acids and Conjugates	Unsaturated fatty acids	14.10	14.00
441	0.96	589	LTS0198932	354.65	CCCCCCCCCCCCCCCCCCCCCCCCO	Fatty acids	Fatty acyls	Fatty alcohols	14.10	14.00
442	0.96	2605	LTS0246039	404.54	C[C@H](CCC(=O)O)[C@H]1CC[C@H]2[C@@]34C=C[C@]5(C[C@@H](O)CC[C@]5(C)[C@H]3CC[C@]12C)OO4	Terpenoids	Steroids	Cholane steroids	15.57, 16.61, 19.09, 36.23, 49.70, 53.21, 53.47, 68.09, 136.01, 138.81	15.50, 16.60, 19.00, 36.40, 49.50, 52.90, 53.50, 68.00, 135.70, 139.90
443	0.96	697	LTS0122466	360.57	CC(=O)C1CCC2(C)C1CCC1C3(C)CCC(O)C(C)(C)C3CCC12C	Terpenoids	Triterpenoids	Dammarane and Protostane triterpenoids	15.91, 16.01, 20.15, 21.79, 21.82, 30.63, 51.84, 53.21, 53.32, 55.34, 79.24	15.90, 16.10, 20.20, 21.90, 21.90, 29.90, 51.10, 52.60, 53.10, 55.20, 78.80
444	0.96	611	LTS0052270	464.55	CO[C@H]1[C@H]2[C@@H]([C@@H](OC(C)=O)[C@H](C)C(=O)[C@@]34C[C@H](C)[C@H](OC(C)=O)[C@]3(/C=C(\C)[C@H]1O)O4)C2(C)C	Terpenoids|Terpenoids	Diterpenoids|	Lathyrane diterpenoids|	13.32, 13.96, 16.98, 20.15, 20.91, 21.82, 22.16, 24.61, 30.63, 31.01, 43.38, 59.51, 68.09, 70.28, 77.44, 79.24, 117.90	13.30, 13.80, 16.90, 20.40, 20.90, 22.00, 22.00, 25.10, 29.60, 31.10, 43.30, 59.40, 67.20, 70.50, 76.80, 79.20, 117.60
445	0.96	5001	LTS0053843	432.46	COC(=O)C12OC1CCC1C3(CC(c4ccoc4)OC3=O)C(C)CC(OC(C)=O)C12C	Terpenoids	Diterpenoids	Colensane and Clerodane diterpenoids	17.17, 21.47, 25.68, 36.81, 48.65, 53.21, 56.81, 72.71, 81.78, 138.81, 144.94	17.10, 21.40, 25.30, 37.50, 48.80, 53.10, 57.10, 72.80, 81.80, 140.10, 144.80
446	0.95	2861	LTS0252257	338.57	CCCCCCCC/C=C\CCCCCCCCCCCC(=O)O	Fatty acids	Fatty Acids and Conjugates	Unsaturated fatty acids	14.10, 129.96, 130.10	14.00, 130.10, 130.10
447	0.95	2140	LTS0129110	338.57	CCCCCCCCC=CCCCCCCCCCCCC(=O)O	Fatty acids	Fatty Acids and Conjugates	Unsaturated fatty acids	14.10, 129.96, 130.10	14.00, 130.10, 130.10
448	0.95	1255	LTS0058784	340.58	CCCCCCCCCCCCCCCCCCCCCC(=O)O	Fatty acids	Fatty Acids and Conjugates	Unsaturated fatty acids	14.10	14.00
449	0.95	2854	LTS0185756	330.5	CC(=O)OC[C@]1(C)CCC[C@]2(C)[C@@H]1CC[C@@]13C[C@H]4[C@@H](C[C@H]12)[C@@]4(C)C3	Terpenoids	Diterpenoids	Trachylobane diterpenoids	13.96, 17.78, 20.15, 20.77, 21.00, 24.03, 48.55, 57.95	13.90, 17.80, 20.40, 20.50, 21.00, 24.20, 48.30, 57.70
450	0.95	4405	LTS0250870	326.6	CCCCCCCCCCCCCCCCCCCCCCO	Fatty acids	Fatty acyls	Fatty alcohols	14.10	14.00
451	0.95	2327	LTS0163257	346.5	CC(=O)O[C@@H]1CC[C@]2(C)[C@H](CC[C@]34C=C(CO)[C@H](CC[C@@H]23)C4)C1(C)C	Terpenoids	Diterpenoids	Kaurane and Phyllocladane diterpenoids	15.69, 21.27, 21.82, 22.16, 36.81, 49.70, 54.32, 80.45, 136.60	15.60, 21.20, 22.30, 22.30, 37.50, 49.60, 54.30, 80.60, 136.80
452	0.95	5655	LTS0103074	334.49	COC(=O)C1(C)CCCC2(C)C3CC4CCC3(CCC12)CC4CO	Terpenoids	Diterpenoids	Atisane diterpenoids	13.63, 33.07, 38.86, 48.55, 51.84, 56.81	13.70, 32.50, 38.80, 48.50, 52.00, 57.00
453	0.95	62	LTS0222781	358.43	COC(=O)C1=CCC[C@H]2[C@]1(C)CC[C@H](C)[C@]21C[C@@H](c2ccoc2)OC1=O	Terpenoids	Diterpenoids	Colensane and Clerodane diterpenoids	17.17, 21.68, 39.12, 48.55, 51.84, 72.71, 109.85, 136.60, 138.81, 144.94	17.10, 21.60, 39.00, 48.30, 51.20, 72.80, 108.80, 136.70, 140.00, 144.80
454	0.95	1237	LTS0113666	334.49	COC(=O)[C@]1(C)CCC[C@]2(C)[C@@H]1CC[C@@]13CC[C@@H](C[C@@H]21)[C@H](CO)C3	Terpenoids	Diterpenoids	Atisane diterpenoids	13.63, 36.81, 40.67, 49.70, 51.84, 56.81	13.70, 37.30, 41.00, 49.20, 51.90, 57.00
455	0.95	5231	LTS0002035	358.43	COC(=O)C1=CCC[C@@H]2[C@@]1(C)CC[C@@H](C)[C@]21C[C@H](c2ccoc2)OC1=O	Terpenoids	Diterpenoids	Colensane and Clerodane diterpenoids	17.17, 21.68, 36.09, 48.55, 51.84, 72.71, 109.85, 136.60, 138.81, 144.94	17.10, 21.60, 35.70, 48.30, 51.20, 72.80, 108.80, 136.70, 140.00, 144.80
456	0.95	793	LTS0069637	625.02	CCCCCCCCCCCC(=O)OC1CCC23CC24CCC2(C)C(C(C)CC=CC(C)(C)O)CCC2(C)C4CCC3C1(C)C	Terpenoids	Triterpenoids	Cycloartane triterpenoids	14.10, 17.94, 19.09, 19.33, 21.82, 22.16, 30.63, 30.72, 36.23, 46.96, 48.55, 51.84, 80.45, 125.83, 138.81	14.00, 18.10, 18.60, 19.30, 22.20, 22.20, 29.90, 29.90, 36.50, 47.00, 48.00, 52.20, 80.50, 125.40, 139.70
457	0.95	1388	LTS0060395	625.02	CCCCCCCCCCCC(=O)O[C@H]1CC[C@]23C[C@]24CC[C@]2(C)[C@@H]([C@H](C)C/C=C/C(C)(C)O)CC[C@@]2(C)[C@@H]4CC[C@H]3C1(C)C	Terpenoids	Triterpenoids	Cycloartane triterpenoids	14.10, 17.94, 19.09, 19.33, 20.07, 20.15, 30.63, 30.72, 36.23, 46.96, 48.55, 51.84, 80.45, 125.83, 138.81	14.00, 18.10, 18.60, 19.30, 20.10, 20.10, 29.90, 29.90, 36.50, 47.70, 47.90, 52.20, 80.50, 125.40, 139.70
458	0.95	1768	LTS0171823	312.53	CCCCCCCCCCCCCCCCCCCC(=O)O	Fatty acids	Fatty Acids and Conjugates	Unsaturated fatty acids	14.10	14.00
459	0.95	981	LTS0031808	296.53	C/C(=C\CO)CCCC(C)CCCC(C)CCCC(C)C	Terpenoids	Diterpenoids	Phytane diterpenoids	16.37, 19.80, 19.86, 22.95, 22.98, 33.07, 33.10, 123.20	16.30, 19.80, 19.80, 23.00, 23.00, 32.70, 32.90, 123.20
460	0.95	4484	LTS0056933	296.53	CC(=CCO)CCCC(C)CCCC(C)CCCC(C)C	Terpenoids	Diterpenoids	Phytane diterpenoids	16.37, 19.80, 19.86, 22.95, 22.98, 33.07, 33.10, 123.20	16.30, 19.80, 19.80, 23.00, 23.00, 32.70, 32.90, 123.20
461	0.95	2142	LTS0152912	358.94	CC1=C(CC[C@](C)(O)[C@H](O)CCl)[C@]2(C)CC[C@H](O)C(C)(C)[C@H]2CC1	Terpenoids|Terpenoids	Diterpenoids|Diterpenoids	Norlabdane diterpenoids|Labdane diterpenoids	19.61, 19.86, 22.95, 22.98, 23.85, 51.84, 77.44, 77.95	19.60, 19.70, 23.10, 23.10, 23.80, 51.70, 77.00, 77.90
462	0.95	2100	LTS0161491	312.53	CCCCCCCCCCCCCCCCCC(=O)OCC	Fatty acids	Fatty esters	Wax monoesters	14.05, 14.10	14.00, 14.10
463	0.95	3958	LTS0230409	298.55	CCCCCCCCCCCCCCCCCCCCO	Fatty acids	Fatty acyls	Fatty alcohols	14.10	14.00
464	0.95	711	LTS0078555	304.47	C=CC1(C)CC2CCC3(C)C(=C)C(O)CCC3C2(C)CC1O	Terpenoids	Diterpenoids	Erythroxylane diterpenoids	16.01, 20.15, 25.68, 40.67, 48.65, 69.61, 76.09, 144.94	16.10, 20.20, 25.30, 40.70, 49.10, 69.30, 76.30, 145.00
465	0.95	1727	LTS0143276	358.94	CC1=C(CC[C@](C)(O)C(O)CCl)[C@]2(C)CC[C@H](O)C(C)(C)[C@H]2CC1	Terpenoids|Terpenoids	Diterpenoids|Diterpenoids	Norlabdane diterpenoids|Labdane diterpenoids	19.61, 19.86, 22.95, 22.98, 24.61, 51.84, 77.44, 77.95	19.60, 19.70, 23.10, 23.10, 24.70, 51.70, 77.00, 77.90
466	0.95	1270	LTS0207261	296.53	C/C(=C\CO)CCC[C@@H](C)CCC[C@@H](C)CCCC(C)C	Terpenoids	Diterpenoids	Phytane diterpenoids	16.37, 19.50, 19.80, 22.16, 22.98, 33.07, 33.10, 123.20	16.30, 19.50, 19.80, 22.50, 22.50, 32.70, 33.00, 123.20
467	0.95	3382	LTS0196846	296.53	C/C(=C\CO)CCC[C@@H](C)CCC[C@H](C)CCCC(C)C	nan	nan	nan	16.37, 19.50, 19.80, 22.16, 22.98, 33.10, 33.41, 123.20	16.30, 19.50, 19.80, 22.50, 22.50, 32.70, 33.60, 123.20
468	0.95	2530	LTS0086509	304.47	CC1(C)[C@H]2CC[C@]34C[C@@H]5C[C@](O)(C3)[C@@H]5C[C@H]4[C@]2(C)CC[C@H]1O	Terpenoids	Diterpenoids	Trachylobane diterpenoids	13.96, 22.16, 22.98, 36.81, 43.38, 49.70, 54.32, 77.95	13.90, 22.50, 22.50, 37.50, 43.50, 49.60, 54.30, 78.40
469	0.95	2748	LTS0237318	272.47	C=C(C)[C@@H]1C/C=C(\C)CC/C=C(\C)CC/C=C(\C)CC1	Terpenoids	Diterpenoids	Cembrane diterpenoids	14.70, 15.76, 16.01, 21.34, 40.67, 123.10, 123.38, 128.93	14.70, 15.70, 16.10, 21.30, 40.70, 123.10, 123.60, 129.10
470	0.95	898	LTS0183580	330.42	C[C@]12C[C@H]1CC[C@@]1(C)[C@@H]3C[C@H]4OC(=O)C(CO)=C4C=C3[C@@H](O)C[C@H]21	Terpenoids	Diterpenoids	Cycloabietane diterpenoids	14.70, 19.09, 23.70, 48.55, 49.70, 70.28, 77.95, 133.82	14.40, 19.10, 23.50, 48.30, 49.50, 70.30, 78.00, 133.80
471	0.95	3807	LTS0223974	358.94	CC1=C(CCC(C)(O)C(O)CCl)C2(C)CCC(O)C(C)(C)C2CC1	Terpenoids|Terpenoids	Diterpenoids|Diterpenoids	Norlabdane diterpenoids|Labdane diterpenoids	19.61, 19.86, 22.95, 22.98, 23.85, 51.84, 77.44, 77.95	19.60, 19.70, 23.10, 23.10, 23.90, 51.70, 77.00, 77.90
472	0.95	4473	LTS0243529	306.48	CC1(O)CC23CCC1CC2C1(C)CCC(O)C(C)(C)C1CC3	Terpenoids	Diterpenoids	Atisane diterpenoids	21.00, 21.79, 21.82, 23.70, 43.38, 48.55, 54.26, 79.24	21.00, 21.90, 21.90, 23.50, 43.50, 48.50, 54.20, 78.80
473	0.95	2326	LTS0150214	304.47	CC1(C)C(O)CCC2(C)C3CC4C5CC4(O)CC3(CCC12)C5	Terpenoids	Diterpenoids	Trachylobane diterpenoids	21.00, 24.61, 25.68, 43.23, 43.38, 48.55, 53.21, 75.70	21.00, 25.20, 25.20, 42.70, 43.50, 48.50, 52.80, 75.50
474	0.95	293	LTS0174743	304.47	C=C[C@]1(C)CC2=C(C[C@H]1O)[C@]1(C)CC[C@@H](O)C(C)(C)[C@H]1CC2	Terpenoids	Diterpenoids	Pimarane and Isopimarane diterpenoids	19.61, 21.82, 22.95, 22.98, 51.84, 76.09, 77.95	19.60, 21.80, 23.10, 23.10, 51.70, 76.50, 77.90
475	0.95	1294	LTS0096073	296.53	C/C(=C\CO)CCC[C@H](C)CCC[C@H](C)CCCC(C)C	Terpenoids	Diterpenoids	Phytane diterpenoids	16.37, 19.09, 19.80, 22.16, 22.98, 33.07, 33.10, 123.20	16.30, 18.70, 19.80, 22.50, 22.50, 32.60, 33.00, 123.20
476	0.95	2877	LTS0176011	322.48	CC1(C)C(O)CCC2(C)C3CC4CCC3(CCC12)CC4(O)CO	nan	nan	nan	21.00, 21.79, 21.82, 43.38, 48.55, 54.26, 79.24	21.00, 21.90, 21.90, 43.50, 48.50, 54.20, 78.80
477	0.95	4729	LTS0039344	322.48	CC1(C)[C@H]2CC[C@]3(C)O[C@@](C)([C@@H]4CO4)CC[C@H]3[C@]2(C)CC[C@H]1O	Terpenoids	Diterpenoids	Norlabdane diterpenoids	14.77, 23.70, 23.85, 24.03, 24.61, 55.02, 55.34, 55.69, 79.24	15.00, 23.60, 23.90, 23.90, 24.30, 54.90, 54.90, 55.60, 79.10
478	0.95	186	LTS0108079	288.47	CC1(C)[C@@H](O)CC[C@]2(C)[C@@H]1CC[C@@]13C=C[C@@](C)(CC[C@@H]21)C3	Terpenoids	Diterpenoids	Beyerane diterpenoids	15.69, 22.16, 22.98, 25.68, 49.70, 54.32, 77.95, 136.43, 136.60	15.60, 22.50, 22.50, 25.20, 49.60, 54.30, 78.40, 136.50, 136.50
479	0.95	650	LTS0077339	288.47	CC1(C)[C@H]2CC[C@@]34C=C[C@@](C)(CC[C@H]3[C@]2(C)CC[C@H]1O)C4	Terpenoids	Diterpenoids	Beyerane diterpenoids	15.69, 22.16, 22.98, 25.68, 49.70, 54.32, 77.95, 136.43, 136.60	15.60, 22.50, 22.50, 25.20, 49.60, 54.30, 78.40, 136.50, 136.50
480	0.95	6138	LTS0035574	304.47	CC12CC34CCC5C(C)(CO)C(O)CCC5(C)C3CC1C2C4	Terpenoids	Diterpenoids	Trachylobane diterpenoids	20.15, 20.77, 20.84, 21.00, 24.03, 48.55, 51.84, 76.09	20.40, 20.50, 20.80, 21.00, 24.20, 48.50, 51.10, 76.50
481	0.95	6028	LTS0253706	322.48	CC1(C)[C@H]2CC[C@]3(C)O[C@@](C)([C@H]4CO4)CC[C@@H]3[C@]2(C)CC[C@H]1O	Terpenoids	Diterpenoids	Norlabdane diterpenoids	14.77, 22.98, 23.85, 24.03, 24.61, 55.02, 55.34, 55.69, 79.24	15.00, 22.80, 23.90, 23.90, 24.30, 54.90, 54.90, 55.60, 79.10
482	0.95	3697	LTS0272012	322.48	C=CC(C)=CCC1C(C)(O)C(O)C(O)C2C(C)(C)CCCC21C	Terpenoids	Diterpenoids	Labdane diterpenoids	17.22, 21.00, 22.98, 26.32, 53.47, 61.22, 68.09, 72.71, 134.09, 136.43	17.30, 21.00, 22.90, 27.40, 53.40, 61.10, 68.10, 73.70, 134.70, 136.40
483	0.95	1739	LTS0133909	336.47	C=C[C@@]1(C)C[C@@H]2OC(=O)CC[C@]3(C)[C@@H](C(C)(C)O)CC[C@](C)(O1)[C@@H]23	Terpenoids	Diterpenoids	Labdane diterpenoids	16.80, 23.79, 24.61, 30.82, 31.01, 50.03, 51.84, 77.44, 141.72	16.80, 23.40, 24.50, 31.20, 31.20, 51.00, 52.10, 77.50, 142.10
484	0.95	4430	LTS0062446	276.5	CC(C)[C@H]1CC[C@H]2[C@@H](CC[C@H]3C(C)(C)CCC[C@]23C)C1	Terpenoids	Diterpenoids	Abietane diterpenoids	15.57, 19.92, 20.07, 26.32, 33.41, 36.81, 38.86, 43.38, 55.02	15.50, 20.00, 20.00, 27.60, 33.60, 37.30, 38.90, 43.40, 54.90
485	0.95	1590	LTS0131385	336.47	C=CC1(C)CC2OC(=O)CCC3(C)C(C(C)(C)O)CCC(C)(O1)C23	Terpenoids	Diterpenoids	Labdane diterpenoids	21.00, 23.85, 26.32, 30.82, 31.01, 50.03, 51.84, 77.44, 141.68	21.00, 23.80, 26.10, 31.20, 31.20, 51.00, 52.10, 77.60, 141.50
486	0.95	6132	LTS0035477	318.45	C[C@@]12CC[C@@H](O)[C@@](C)(C(=O)O)[C@H]1CC[C@@]13C[C@H]4[C@@H](C[C@H]12)[C@@]4(C)C3	Terpenoids	Diterpenoids	Trachylobane diterpenoids	13.63, 20.15, 20.77, 24.03, 24.61, 48.55, 56.81, 77.95	13.70, 20.40, 20.50, 24.20, 25.10, 48.30, 57.30, 78.50
487	0.95	6218	LTS0253107	304.47	CC1=CCC[C@@H]2[C@@](C)(CC/C(C)=C/C(=O)O)[C@H](C)CC[C@@]12C	Terpenoids	Diterpenoids	Colensane and Clerodane diterpenoids	14.77, 17.94, 19.50, 20.15, 20.77, 36.09, 45.77, 115.23, 120.39	14.80, 18.10, 19.50, 20.40, 20.60, 35.10, 45.10, 115.30, 120.50
488	0.95	3319	LTS0254647	302.45	C=C/C(C)=C/C[C@@H]1C(=C)CC[C@H](C(=C)C)[C@@]1(C)CCC(=O)O	Terpenoids	Diterpenoids	Secolabdane diterpenoids	13.32, 15.57, 21.34, 49.70, 56.64, 133.66, 138.81	13.40, 15.50, 21.30, 49.50, 56.60, 133.10, 138.60
489	0.95	1944	LTS0164561	322.48	C=C/C(C)=C/C[C@@H]1[C@@](C)(O)[C@H](O)[C@@H](O)[C@@H]2C(C)(C)CCC[C@@]12C	Terpenoids	Diterpenoids	Labdane diterpenoids	16.61, 17.22, 22.98, 26.32, 48.65, 50.03, 68.09, 70.91, 134.09, 136.43	16.60, 17.30, 22.90, 27.40, 48.90, 50.70, 68.30, 70.80, 134.70, 136.40
490	0.95	2028	LTS0200522	322.48	CC1(C2CO2)CCC2C(C)(CCC3C(C)(C)C(O)CCC23C)O1	Terpenoids	Diterpenoids	Norlabdane diterpenoids	14.77, 23.85, 24.03, 24.61, 26.32, 55.02, 55.34, 55.69, 79.24	15.00, 23.90, 23.90, 24.30, 27.00, 54.90, 54.90, 55.60, 79.10
491	0.95	1873	LTS0201482	304.47	CC(=CC(=O)O)CCC1(C)C(C)CCC2(C)C(C)=CCCC21	Terpenoids	Diterpenoids	Colensane and Clerodane diterpenoids	15.57, 17.94, 19.50, 20.15, 20.77, 36.09, 45.77, 115.15, 120.39	15.50, 18.10, 19.50, 20.40, 20.60, 35.10, 45.10, 114.90, 120.50
492	0.95	567	LTS0068200	322.48	CC1(C)[C@H]2CC[C@@]34C[C@@H](CC[C@H]3[C@]2(C)CC[C@H]1O)[C@@](O)(CO)C4	Terpenoids	Diterpenoids	Kaurane and Phyllocladane diterpenoids	17.94, 22.16, 22.98, 43.38, 54.32, 56.14, 77.95	18.30, 22.50, 22.50, 44.50, 54.30, 56.20, 78.40
493	0.95	3089	LTS0087822	322.48	CC1(C)[C@H](O)CC[C@@]2(C)[C@H]3CC[C@@H]4C[C@@]3(CC[C@@H]12)C[C@]4(O)CO	Terpenoids	Diterpenoids	Kaurane and Phyllocladane diterpenoids	17.94, 22.16, 22.98, 43.38, 54.32, 56.14, 77.95	18.30, 22.50, 22.50, 44.50, 54.30, 56.20, 78.40
494	0.95	2009	LTS0153489	304.47	C[C@]12C[C@@]34CC[C@@H]5[C@@](C)(CO)[C@@H](O)CC[C@@]5(C)[C@@H]3C[C@H]1C2C4	nan	nan	nan	13.96, 20.15, 20.77, 20.84, 24.03, 49.70, 51.84, 76.09	13.90, 20.40, 20.50, 20.80, 24.20, 49.60, 51.10, 76.50
495	0.95	3119	LTS0120842	304.47	C[C@@]1(CO)[C@H]2CC[C@@]34C[C@H]5[C@@H](C[C@H]3[C@]2(C)CC[C@H]1O)[C@@]5(C)C4	Terpenoids	Diterpenoids	Trachylobane diterpenoids	13.96, 20.15, 20.77, 20.84, 24.03, 49.70, 51.84, 76.09	13.90, 20.40, 20.50, 20.80, 24.20, 49.60, 51.10, 76.50
496	0.95	3459	LTS0208314	318.45	CC12CC34CCC5C(C)(CCC(O)C5(C)C(=O)O)C3CC1C2C4	Terpenoids	Diterpenoids	Trachylobane diterpenoids	13.63, 20.15, 20.77, 24.03, 24.61, 51.84, 56.81, 77.95	13.70, 20.40, 20.50, 24.20, 25.10, 51.20, 57.30, 78.50
497	0.95	4791	LTS0068647	306.48	C=C1CC[C@@H]2[C@@](C)(CO)CCC[C@@]2(C)[C@@H]1CC/C(C)=C/CO	Terpenoids	Diterpenoids	Labdane diterpenoids	15.49, 19.09, 26.32, 56.14, 56.81, 123.38	15.30, 19.10, 27.10, 56.10, 57.10, 123.50
498	0.95	4641	LTS0177350	306.48	C=C1CC[C@H]2[C@@](C)(CCC[C@@]2(C)CO)[C@@H]1CCC(C)=CCO	Terpenoids	Diterpenoids	Labdane diterpenoids	15.49, 16.45, 26.32, 56.14, 56.81, 123.38	15.30, 16.50, 27.10, 56.10, 57.10, 123.50
499	0.95	6108	LTS0261076	306.48	C=C1CC[C@H]2[C@@](C)(CCC[C@@]2(C)CO)[C@@H]1CC/C(C)=C/CO	Terpenoids	Diterpenoids	Labdane diterpenoids	15.49, 16.45, 26.32, 56.14, 56.81, 123.38	15.30, 16.50, 27.10, 56.10, 57.10, 123.50
500	0.95	3335	LTS0271882	302.45	C=C(C)[C@H]1CC[C@]23C=C(C)[C@H](CC[C@H]2[C@]1(C)CCC(=O)O)C3	Terpenoids	Diterpenoids	Secokaurane diterpenoids	16.61, 21.34, 22.16, 36.81, 48.55, 49.70, 136.60	16.60, 21.30, 22.00, 37.50, 48.30, 49.50, 136.80
